# Supplementary material for: Sodium dirubidium citrate, NaRb2C6H5O7, and sodium dirubidium citrate dihydrate, NaRb2C6H5O7(H2O)2
Source: Acta Crystallogr E Crystallogr Commun. 2019 Mar 11;75(Pt 4):432–7. doi: 10.1107/S2056989019003190 (PMC6509689; doi:10.1107/S2056989019003190)
Supplement: Supplementary file 1 [file e-75-00432-sup1.cif]

##############################################################################
#                                                                            #
# This CIF contains the data in a paper accepted for publication in          #
# Acta Crystallographica Section E. It conforms to the requirements of       #
# Notes for Authors for Acta Crystallographica Section E, and has been       #
# peer reviewed under the auspices of the IUCr Commission on Journals.       #
#                                                                            #
# Full details of the Crystallographic Information File format               #
# are given in the paper "The Crystallographic Information File (CIF):       #
# a New Standard Archive File for Crystallography" by S. R. Hall, F. H.      #
# Allen and I. D. Brown [Acta Cryst. (1991), A47, 655-685].                  #
#                                                                            #
# The current version of the core CIF dictionary is obtainable from          #
# ftp://ftp.iucr.org/pub/cif_core.dic.                                       #
#                                                                            #
# Software is freely available for graphical display of the structure(s)     #
# in this CIF. For information consult the CIF software page                 #
# http://www.iucr.org/resources/cif/software.                                #
#                                                                            #
# This file may be used for bona fide research purposes within the           #
# scientific community so long as proper attribution is given to the journal # 
# article from which it was obtained.                                        #
#                                                                            #
##############################################################################
data_KADU1685_publ
_audit_creation_method     "from EXP file using GSAS2CIF"
_journal_data_validation_number     ?
_journal_date_recd_electronic     2019-01-14
_journal_date_accepted     2019-03-05
_journal_name_full     'Acta Crystallographica, Section E'
_journal_year     2019
_journal_volume     75
_journal_issue      4
_journal_page_first     432
_journal_page_last     437
_journal_paper_category     GM
_journal_paper_doi     10.1107/S2056989019003190
_journal_coeditor_code     VN2141
_publ_contact_author_name
;
James A. Kaduk
;
_publ_contact_author_address
;
Department of Chemistry
North Central College
131 S. Loomis St.
Naperville IL 60540 USA
;
_publ_contact_author_email     'kaduk@polycrystallography.com'
_publ_contact_author_fax     ?
_publ_contact_author_phone     '1-630-605-0274'
_publ_section_title
;
Sodium dirubidium citrate, NaRb~2~C~6~H~5~O~7~, and sodium dirubidium citrate
dihydrate, NaRb~2~C~6~H~5~O~7~(H~2~O)~2~
;
_publ_section_title_footnote     .
loop_
    _publ_author_name
    _publ_author_footnote
    _publ_author_address
    'Cigler, Andrew J.' .
;
Department of Chemistry, North Central College, 131 S. Loomis St,
Naperville, IL 60540
USA
;
    'Kaduk, James A.' .
;
Department of Chemistry, North Central College, 131 S. Loomis St,
Naperville, IL 60540
USA
;
_publ_section_synopsis
;
The crystal structures of sodium dirubidium citrate and sodium dirubidium
citrate dihydrate have been solved and refined using laboratory X-ray powder
diffraction data, and optimized using density functional techniques. Both
structures contain Na chains and Rb layers, which link to form different
three-dimensional frameworks.
;
_pd_block_id     2018-12-26T11:17|KADU1685|James_A._Kaduk|iitd26
_database_code_depnum_ccdc_archive     'CCDC 1901420'
_chemical_name_systematic
;
Poly[\m-citrato-dirubidium(I)sodium(I)]
;
_chemical_name_common     'sodium dirubidium citrate'
_chemical_formula_moiety     C6H5NaO7Rb2
_chemical_formula_sum     "C6 H5 Na O7 Rb2"
_chemical_formula_structural     NaRb2C6H5O7
_chemical_formula_analytical     ?
_chemical_formula_iupac     '[Na Rb2 (C6 H5 O7)]'
_chemical_formula_weight     383.02
_chemical_melting_point     ?
_chemical_compound_source     ?
_symmetry_cell_setting     triclinic
_symmetry_space_group_name_H-M     "P -1"
_symmetry_space_group_name_Hall     '-P 1'
loop_
    _symmetry_equiv_pos_site_id
    _symmetry_equiv_pos_as_xyz
    1 +x,+y,+z
    -1 -x,-y,-z
_cell_length_a     5.5917(4)
_cell_length_b     7.8862(5)
_cell_length_c     11.6133(6)
_cell_angle_alpha     83.456(4)
_cell_angle_beta     89.243(5)
_cell_angle_gamma     84.488(4)
_cell_volume     506.42(8)
_cell_formula_units_Z     2
_cell_measurement_temperature     300
_cell_special_details     ?
_exptl_crystal_density_diffrn     2.512
_exptl_crystal_density_meas     ?
_exptl_crystal_density_method     ?
_exptl_crystal_F_000     ?
_pd_char_colour     'pale yellow'
_pd_char_particle_morphology     ?
_exptl_absorpt_process_details
;   GSAS Absorption/surface roughness correction: function number 0
 No correction is applied.
;
_exptl_absorpt_correction_T_min     1.00000
_exptl_absorpt_correction_T_max     1.00000
_exptl_special_details     ?
_diffrn_ambient_temperature     300
_diffrn_source     'sealed Xray tube'
loop_
    _diffrn_radiation_type
    _diffrn_radiation_wavelength
    CuK\a~1~ 1.540593
    CuK\a~2~ 1.544451
_diffrn_radiation_monochromator     'Ni filter'
_diffrn_measurement_device_type     'Bruker D2 Phaser'
_diffrn_detector     'Si strip'
_pd_instr_dist_src/mono     ?
_pd_instr_dist_mono/spec     ?
_pd_instr_dist_src/spec     141.5
_pd_instr_dist_spec/anal     141.5
_pd_instr_dist_anal/detc     ?
_pd_instr_dist_spec/detc     ?
_pd_instr_location     'lab 051, Pritzker Science Center, IIT'
_diffrn_radiation_probe     x-ray
loop_
    _refln_index_h
    _refln_index_k
    _refln_index_l
    _pd_refln_wavelength_id
    _refln_observed_status
    _refln_F_squared_meas
    _refln_F_squared_calc
    _refln_phase_calc
    _refln_d_spacing
    _gsas_i100_meas
    0 0 2 1 o 511.515 516.012 180.00 5.76878 8.35
    0 0 2 2 o 515.815 516.012 180.00 5.76878 4.19
    1 0 0 1 o 838.286 762.766 0.00 5.56586 8.09
    1 0 0 2 o 806.138 762.766 0.00 5.56586 3.87
    1 0 1 1 o 2240.615 2101.476 0.00 5.01751 19.10
    1 0 -1 1 o 681.963 673.877 180.00 5.00854 5.03
    1 0 1 2 o 2098.552 2101.476 0.00 5.01751 8.88
    1 0 -1 2 o 658.042 673.877 180.00 5.00854 2.41
    0 1 2 1 o 1519.175 1624.221 180.00 4.91146 15.17
    0 1 2 2 o 1403.797 1624.221 180.00 4.91146 6.93
    1 1 0 1 o 1.242 4.361 180.00 4.74930 0.00
    1 1 0 2 o 1.242 4.361 180.00 4.74930 0.00
    1 1 1 1 o -0.794 4.563 0.00 4.50566 0.00
    1 1 1 2 o -0.794 4.563 0.00 4.50566 0.00
    1 -1 0 1 o 690.619 898.462 0.00 4.33942 4.13
    1 -1 0 2 o 748.736 898.462 0.00 4.33942 2.24
    0 1 -2 1 o 52.316 70.307 180.00 4.40556 0.65
    0 1 -2 2 o 55.670 70.307 180.00 4.40556 0.34
    1 1 -1 1 o 12717.096 12803.618 0.00 4.28609 78.87
    1 1 -1 2 o 13344.463 12803.618 0.00 4.28609 41.23
    1 -1 -1 1 o 2753.134 2231.119 0.00 4.14613 15.67
    1 -1 -1 2 o 2776.975 2231.119 0.00 4.14613 7.86
    1 -1 1 1 o 18000.045 16883.650 180.00 3.98210 100.00
    1 -1 1 2 o 17514.473 16883.650 180.00 3.98210 48.36
    1 0 2 1 o 365.545 280.590 180.00 4.01006 2.40
    1 0 -2 1 o 1.732 1.534 180.00 4.00090 0.01
    1 0 2 2 o 325.149 280.590 180.00 4.01006 1.07
    1 0 -2 2 o 1.635 1.534 180.00 4.00090 0.00
    0 2 0 1 o 1310.433 1325.501 0.00 3.89963 7.62
    0 2 0 2 o 1284.799 1325.501 0.00 3.89963 3.71
    1 1 2 1 o 127.944 461.374 180.00 3.80122 0.58
    1 1 2 2 o 27.472 461.374 180.00 3.80122 0.00
    0 0 3 1 o 1231.063 1411.035 180.00 3.84585 7.96
    0 0 3 2 o 1256.545 1411.035 180.00 3.84585 4.05
    0 2 1 1 o 1148.778 1366.829 0.00 3.82815 6.53
    0 2 1 2 o 1005.361 1366.829 0.00 3.82815 2.83
    1 -1 -2 1 o 261.056 319.692 0.00 3.57455 1.08
    1 -1 -2 2 o 259.636 319.692 0.00 3.57455 0.53
    0 1 3 1 o 7222.972 7737.123 0.00 3.61551 40.69
    0 1 3 2 o 7550.172 7737.123 0.00 3.61551 21.18
    1 1 -2 1 o 50.752 57.720 0.00 3.54530 0.24
    1 1 -2 2 o 68.720 57.720 0.00 3.54530 0.16
    0 2 -1 1 o 239.530 294.631 0.00 3.57360 1.12
    0 2 -1 2 o 227.996 294.631 0.00 3.57360 0.53
    1 -1 2 1 o 2837.425 2727.355 180.00 3.37013 12.59
    1 -1 2 2 o 2943.560 2727.355 180.00 3.37013 6.49
    0 2 2 1 o 2499.743 2110.543 0.00 3.41512 11.34
    0 2 2 2 o 2235.943 2110.543 0.00 3.41512 5.02
    1 2 0 1 o 2265.949 1972.814 0.00 3.34697 9.14
    1 2 0 2 o 2285.168 1972.814 0.00 3.34697 4.58
    1 2 1 1 o 9865.351 9005.621 180.00 3.30273 39.72
    1 2 1 2 o 9368.490 9005.621 180.00 3.30273 18.76
    0 1 -3 1 o 2041.914 1850.126 180.00 3.30408 9.76
    0 1 -3 2 o 1908.268 1850.126 180.00 3.30408 4.54
    1 0 3 1 o 4649.016 4556.460 0.00 3.16739 18.41
    1 0 3 2 o 4551.301 4556.460 0.00 3.16739 8.96
    1 0 -3 1 o 13177.252 13143.260 180.00 3.16063 48.51
    1 2 -1 1 o 16146.657 16597.441 180.00 3.13288 56.06
    1 0 -3 2 o 12825.905 13143.260 180.00 3.16063 23.47
    1 2 -1 2 o 16063.948 16597.441 180.00 3.13288 27.73
    1 1 3 1 o 7697.960 7893.486 180.00 3.09817 29.29
    1 1 3 2 o 7877.803 7893.486 180.00 3.09817 14.92
    1 -2 0 1 o 5899.665 5661.560 180.00 3.05981 19.35
    1 -2 0 2 o 5950.668 5661.560 180.00 3.05981 9.70
    0 2 -2 1 o 2442.562 2394.848 180.00 3.07328 8.77
    1 -2 -1 1 o 4334.501 4415.664 0.00 3.02393 13.69
    0 2 -2 2 o 2448.639 2394.848 180.00 3.07328 4.37
    1 -2 -1 2 o 4335.668 4415.664 0.00 3.02393 6.81
    1 2 2 1 o 5843.349 5962.604 0.00 3.02742 19.94
    1 2 2 2 o 5828.678 5962.604 0.00 3.02742 9.89
    1 -1 -3 1 o 8869.757 8255.332 0.00 2.96984 27.82
    1 -1 -3 2 o 9025.993 8255.332 0.00 2.96984 14.08
    1 -2 1 1 o 20940.025 21020.766 0.00 2.89540 62.12
    1 -2 1 2 o 20804.037 21020.766 0.00 2.89540 30.68
    1 1 -3 1 o 219.666 219.633 0.00 2.89025 0.61
    1 1 -3 2 o 216.081 219.633 0.00 2.89025 0.30
    0 2 3 1 o 2294.434 2349.871 180.00 2.90781 7.59
    0 2 3 2 o 2333.583 2349.871 180.00 2.90781 3.84
    0 0 4 1 o 25718.061 25840.406 180.00 2.88439 92.13
    0 0 4 2 o 25360.834 25840.406 180.00 2.88439 45.17
    1 -2 -2 1 o 7327.652 7938.308 180.00 2.80680 19.75
    1 -2 -2 2 o 7603.194 7938.308 180.00 2.80680 10.20
    1 -1 3 1 o 4997.027 5099.468 180.00 2.79451 15.06
    1 -1 3 2 o 5069.350 5099.468 180.00 2.79451 7.60
    1 2 -2 1 o 1271.374 1265.957 180.00 2.77856 3.49
    0 1 4 1 o 851.693 954.831 0.00 2.81084 2.72
    1 2 -2 2 o 1281.391 1265.957 180.00 2.77856 1.75
    0 1 4 2 o 913.543 954.831 0.00 2.81084 1.46
    2 0 0 1 o 16560.428 16535.674 180.00 2.78293 35.43
    2 0 0 2 o 16627.719 16535.674 180.00 2.78293 17.69
    2 0 1 1 o 5.788 4.640 0.00 2.70675 0.01
    2 0 -1 1 o 172.093 144.569 180.00 2.70393 0.37
    2 1 0 1 o 8355.144 7182.620 0.00 2.70379 17.50
    2 0 1 2 o 5.145 4.640 0.00 2.70675 0.01
    2 0 -1 2 o 159.571 144.569 180.00 2.70393 0.17
    2 1 0 2 o 7722.206 7182.620 0.00 2.70379 8.03
    1 2 3 1 o 5592.402 5768.677 0.00 2.65781 15.16
    1 2 3 2 o 5471.231 5768.677 0.00 2.65781 7.37
    2 1 1 1 o 287.321 308.324 0.00 2.65707 0.64
    2 1 1 2 o 284.212 308.324 0.00 2.65707 0.31
    1 -2 2 1 o 657.073 645.130 0.00 2.61012 1.60
    1 -2 2 2 o 659.099 645.130 0.00 2.61012 0.80
    2 1 -1 1 o 138.879 135.900 0.00 2.60855 0.27
    2 1 -1 2 o 139.741 135.900 0.00 2.60855 0.13
    0 1 -4 1 o 10952.829 10762.472 0.00 2.61083 30.18
    0 1 -4 2 o 11055.756 10762.472 0.00 2.61083 15.15
    0 2 -3 1 o 14.099 13.834 0.00 2.59525 0.04
    0 2 -3 2 o 13.848 13.834 0.00 2.59525 0.02
    0 3 1 1 o 6882.542 6670.854 180.00 2.60009 16.84
    0 3 0 1 o 774.751 751.237 0.00 2.59975 1.91
    1 0 4 1 o 6370.449 6339.181 180.00 2.56333 16.89
    0 3 1 2 o 6778.582 6670.854 180.00 2.60009 8.24
    2 -1 0 1 o 5497.307 5515.148 0.00 2.54550 9.76
    0 3 0 2 o 762.800 751.237 0.00 2.59975 0.94
    1 0 4 2 o 6451.914 6339.181 180.00 2.56333 8.51
    2 -1 0 2 o 5333.516 5515.148 0.00 2.54550 4.70
    1 1 4 1 o 625.237 623.281 0.00 2.54676 1.55
    1 0 -4 1 o 7444.170 7303.256 0.00 2.55854 18.20
    1 1 4 2 o 609.973 623.281 0.00 2.54676 0.75
    1 0 -4 2 o 7424.034 7303.256 0.00 2.55854 9.02
    2 -1 -1 1 o 38.771 43.881 180.00 2.50416 0.06
    1 -2 -3 1 o 3082.318 3526.493 180.00 2.50366 6.64
    2 -1 -1 2 o 39.943 43.881 180.00 2.50416 0.03
    1 -2 -3 2 o 3191.024 3526.493 180.00 2.50366 3.42
    2 0 2 1 o 849.085 1003.300 180.00 2.50876 1.65
    2 0 -2 1 o 543.411 633.274 180.00 2.50427 1.00
    2 0 2 2 o 867.008 1003.300 180.00 2.50876 0.84
    2 0 -2 2 o 564.056 633.274 180.00 2.50427 0.52
    2 1 2 1 o 4756.824 4855.059 0.00 2.48821 9.17
    2 -1 1 1 o 973.246 941.236 0.00 2.46769 1.77
    2 1 2 2 o 4910.482 4855.059 0.00 2.48821 4.71
    2 -1 1 2 o 970.488 941.236 0.00 2.46769 0.88
    1 -1 -4 1 o 787.298 773.576 180.00 2.47295 1.66
    1 -1 -4 2 o 807.212 773.576 180.00 2.47295 0.85
    1 3 0 1 o 2072.349 2122.398 0.00 2.44645 4.35
    0 3 -1 1 o 1181.582 1162.517 180.00 2.47673 2.54
    1 3 0 2 o 2028.137 2122.398 0.00 2.44645 2.11
    0 3 -1 2 o 1195.595 1162.517 180.00 2.47673 1.28
    0 3 2 1 o 6377.854 6247.195 180.00 2.47760 14.40
    1 3 1 1 o 284.525 290.262 0.00 2.44725 0.53
    0 3 2 2 o 6397.274 6247.195 180.00 2.47760 7.18
    1 3 1 2 o 279.993 290.262 0.00 2.44725 0.26
    0 2 4 1 o 1274.149 1291.706 0.00 2.45573 3.15
    1 2 -3 1 o 1343.038 1490.752 0.00 2.40986 2.82
    0 2 4 2 o 1261.429 1291.706 0.00 2.45573 1.55
    1 2 -3 2 o 1385.987 1490.752 0.00 2.40986 1.45
    2 1 -2 1 o 1700.064 1900.500 180.00 2.41011 2.81
    2 1 -2 2 o 1756.815 1900.500 180.00 2.41011 1.45
    1 1 -4 1 o 949.146 895.621 180.00 2.39125 1.98
    2 2 0 1 o 189.624 171.739 180.00 2.37465 0.30
    1 1 -4 2 o 1010.474 895.621 180.00 2.39125 1.05
    2 2 0 2 o 181.705 171.739 180.00 2.37465 0.14
    2 -1 -2 1 o 1609.691 1653.185 0.00 2.35944 2.43
    2 2 1 1 o 1229.292 1277.447 180.00 2.35916 2.07
    2 -1 -2 2 o 1579.562 1653.185 0.00 2.35944 1.19
    2 2 1 2 o 1206.966 1277.447 180.00 2.35916 1.01
    1 3 -1 1 o 11050.008 11100.607 0.00 2.34265 20.95
    1 3 -1 2 o 11224.171 11100.607 0.00 2.34265 10.58
    1 3 2 1 o 8327.689 8435.216 180.00 2.34476 16.00
    1 3 2 2 o 8491.629 8435.216 180.00 2.34476 8.11
    1 -1 4 1 o 4285.981 4245.800 0.00 2.33708 9.12
    1 -1 4 2 o 4412.869 4245.800 0.00 2.33708 4.67
    1 2 4 1 o 30.798 28.389 0.00 2.29994 0.06
    2 -1 2 1 o 78.381 73.108 180.00 2.29943 0.12
    1 2 4 2 o 30.477 28.389 0.00 2.29994 0.03
    2 2 -1 1 o 5362.812 5001.686 180.00 2.29400 8.53
    2 -1 2 2 o 77.708 73.108 180.00 2.29943 0.06
    2 2 -1 2 o 5239.168 5001.686 180.00 2.29400 4.14
    1 -2 3 1 o 1864.685 1722.966 180.00 2.29835 3.69
    1 -2 3 2 o 1845.927 1722.966 180.00 2.29835 1.82
    1 -3 0 1 o 3160.879 3097.667 180.00 2.27394 5.61
    1 -3 -1 1 o 1223.499 1200.465 180.00 2.27375 2.01
    0 0 5 1 o 2315.370 2060.866 0.00 2.30751 5.07
    1 -3 0 2 o 3152.130 3097.667 180.00 2.27394 2.78
    1 -3 -1 2 o 1220.544 1200.465 180.00 2.27375 1.00
    0 0 5 2 o 2224.386 2060.866 0.00 2.30751 2.42
    2 1 3 1 o 5153.122 5016.327 180.00 2.25634 8.59
    2 2 2 1 o 12459.887 12124.846 180.00 2.25283 20.23
    2 1 3 2 o 5137.024 5016.327 180.00 2.25634 4.26
    0 3 -2 1 o 7969.330 7858.222 0.00 2.27562 14.64
    0 1 5 1 o 3235.175 3237.602 0.00 2.28418 6.90
    2 2 2 2 o 12457.509 12124.846 180.00 2.25283 10.06
    0 3 -2 2 o 7918.262 7858.222 0.00 2.27562 7.23
    2 0 3 1 o 867.336 846.039 0.00 2.25702 1.42
    0 1 5 2 o 3263.098 3237.602 0.00 2.28418 3.46
    0 3 3 1 o 7708.810 7625.006 0.00 2.27675 14.80
    2 0 -3 1 o 3524.850 3443.009 0.00 2.25212 5.29
    2 0 3 2 o 863.535 846.039 0.00 2.25702 0.70
    0 3 3 2 o 7674.370 7625.006 0.00 2.27675 7.32
    2 0 -3 2 o 3519.242 3443.009 0.00 2.25212 2.63
    1 -3 1 1 o 2498.636 2479.837 180.00 2.19062 3.95
    1 -3 -2 1 o 3010.882 2993.073 0.00 2.19010 4.58
    1 -3 1 2 o 2430.096 2479.837 180.00 2.19062 1.91
    1 -3 -2 2 o 2933.005 2993.073 0.00 2.19010 2.21
    1 -2 -4 1 o 1923.025 1843.844 0.00 2.19710 3.30
    2 -2 0 1 o 2787.838 2649.884 180.00 2.16971 3.74
    1 -2 -4 2 o 1858.155 1843.844 0.00 2.19710 1.58
    0 2 -4 1 o 9355.204 8683.742 180.00 2.20278 17.20
    2 -2 0 2 o 2951.793 2649.884 180.00 2.16971 1.97
    0 2 -4 2 o 9014.601 8683.742 180.00 2.20278 8.23
    1 3 3 1 o 698.494 702.169 180.00 2.17275 1.20
    1 3 -2 1 o 2537.503 2427.667 0.00 2.16995 3.99
    2 -2 -1 1 o 17.748 15.124 0.00 2.15644 0.03
    2 1 -3 1 o 360.873 344.281 180.00 2.16993 0.53
    1 3 3 2 o 772.847 702.169 180.00 2.17275 0.66
    1 3 -2 2 o 2773.823 2427.667 0.00 2.16995 2.17
    2 1 -3 2 o 395.265 344.281 180.00 2.16993 0.29
    2 -2 -1 2 o 16.761 15.124 0.00 2.15644 0.02
    2 -1 -3 1 o 4426.393 3882.025 180.00 2.15757 5.88
    2 -1 -3 2 o 4225.927 3882.025 180.00 2.15757 2.78
    2 2 -2 1 o 13623.941 13502.333 0.00 2.14305 18.77
    2 2 -2 2 o 13176.776 13502.333 0.00 2.14305 9.02
    1 1 5 2 o 83.694 88.877 180.00 2.13589 0.07
    0 1 -5 1 o 740.668 720.685 0.00 2.14753 1.46
    1 1 5 1 o 85.979 88.877 180.00 2.13589 0.14
    2 -2 1 1 o 3977.388 4093.194 180.00 2.10901 5.24
    1 0 5 1 o 0.119 0.188 180.00 2.13331 0.00
    0 1 -5 2 o 724.781 720.685 0.00 2.14753 0.71
    2 -2 1 2 o 4029.076 4093.194 180.00 2.10901 2.64
    1 0 5 2 o 0.089 0.188 180.00 2.13331 0.00
    1 0 -5 1 o 421.247 452.397 0.00 2.12986 0.67
    1 0 -5 2 o 416.128 452.397 0.00 2.12986 0.33
    2 -1 3 1 o 460.858 456.372 180.00 2.08940 0.66
    2 2 3 1 o 10453.744 10311.139 0.00 2.08778 15.03
    1 2 -4 1 o 1.913 1.881 0.00 2.08567 0.00
    2 -2 -2 1 o 6839.906 6093.517 180.00 2.07307 8.32
    2 -1 3 2 o 465.458 456.372 180.00 2.08940 0.33
    2 2 3 2 o 10579.937 10311.139 0.00 2.08778 7.56
    1 2 -4 2 o 1.929 1.881 0.00 2.08567 0.00
    2 -2 -2 2 o 7096.702 6093.517 180.00 2.07307 4.29
    1 -1 -5 1 o 36.880 36.810 180.00 2.09113 0.07
    1 -1 -5 2 o 37.637 36.810 180.00 2.09113 0.03
    0 2 5 1 o 8919.057 9013.203 180.00 2.09244 14.84
    0 2 5 2 o 9242.501 9013.203 180.00 2.09244 7.65
    1 -3 2 1 o 720.475 760.809 180.00 2.04807 0.96
    1 -3 -3 1 o 1192.222 1274.102 0.00 2.04736 1.69
    1 -3 2 2 o 689.875 760.809 180.00 2.04807 0.45
    1 -3 -3 2 o 1144.145 1274.102 0.00 2.04736 0.80
    0 3 -3 1 o 1139.651 1202.206 0.00 2.04886 1.70
    0 3 -3 2 o 1068.331 1202.206 0.00 2.04886 0.79
    0 3 4 1 o 2.145 2.279 0.00 2.05001 0.01
    0 3 4 2 o 1.797 2.279 0.00 2.05001 0.00
    2 1 4 1 o 2442.520 2495.293 180.00 2.01477 3.34
    2 1 4 2 o 2451.290 2495.293 180.00 2.01477 1.66
    1 1 -5 1 o 3070.212 3176.793 180.00 2.01997 4.31
    2 3 1 1 o 503.277 524.091 0.00 1.99766 0.55
    2 3 0 1 o 8.197 8.463 180.00 1.99694 0.01
    1 -2 4 2 o 2265.282 2301.899 0.00 2.01269 1.69
    2 0 4 1 o 4583.174 4687.099 0.00 2.00503 6.02
    1 1 -5 2 o 3118.663 3176.793 180.00 2.01997 2.18
    2 3 1 2 o 498.900 524.091 0.00 1.99766 0.27
    2 3 0 2 o 8.159 8.463 180.00 1.99694 0.00
    2 -2 2 1 o 7810.322 8225.848 0.00 1.99105 9.35
    1 -2 4 1 o 2255.234 2301.899 0.00 2.01269 3.39
    2 0 -4 1 o 8839.168 9185.689 0.00 2.00045 10.51
    2 0 4 2 o 4505.398 4687.099 0.00 2.00503 2.94
    2 -2 2 2 o 7890.245 8225.848 0.00 1.99105 4.69
    2 0 -4 2 o 8684.038 9185.689 0.00 2.00045 5.13
    1 2 5 1 o 2319.082 2464.809 0.00 1.99382 3.46
    1 2 5 2 o 2341.577 2464.809 0.00 1.99382 1.73
    1 -1 5 1 o 6968.625 7299.630 0.00 1.98755 10.13
    1 3 4 1 o 2884.092 2850.272 180.00 1.97338 3.91
    1 -1 5 2 o 7025.347 7299.630 0.00 1.98755 5.08
    1 3 -3 1 o 3192.490 3069.331 180.00 1.97044 4.06
    2 2 -3 1 o 1106.240 1061.735 180.00 1.95937 1.34
    1 3 4 2 o 3023.092 2850.272 180.00 1.97338 2.04
    1 3 -3 2 o 3325.521 3069.331 180.00 1.97044 2.11
    2 2 -3 2 o 1063.932 1061.735 180.00 1.95937 0.64
    2 -2 -3 1 o 8387.185 8771.064 0.00 1.94126 9.05
    2 3 2 1 o 219.585 227.986 0.00 1.94100 0.23
    2 3 -1 1 o 1074.801 1114.375 0.00 1.93902 1.17
    2 -2 -3 2 o 8296.189 8771.064 0.00 1.94126 4.45
    2 3 2 2 o 217.647 227.986 0.00 1.94100 0.11
    2 3 -1 2 o 1042.235 1114.375 0.00 1.93902 0.56
    2 -1 -4 1 o 4087.219 4274.692 180.00 1.94246 4.53
    2 -1 -4 2 o 4107.372 4274.692 180.00 1.94246 2.26
    2 1 -4 1 o 3045.468 3298.064 180.00 1.93303 3.28
    0 4 1 1 o 12549.362 12057.847 0.00 1.95935 15.98
    0 4 0 1 o 3735.341 3952.054 180.00 1.94981 4.79
    2 1 -4 2 o 2819.071 3298.064 180.00 1.93303 1.50
    0 4 1 2 o 12222.789 12057.847 0.00 1.95935 7.73
    0 4 0 2 o 3665.508 3952.054 180.00 1.94981 2.33
    1 -2 -5 1 o 1534.015 1875.930 180.00 1.92520 1.97
    1 -2 -5 2 o 1541.759 1875.930 180.00 1.92520 0.98
    2 2 4 1 o 5.494 5.910 0.00 1.90061 0.01
    1 4 1 1 o 1187.519 1298.630 180.00 1.90641 1.38
    2 2 4 2 o 5.571 5.910 0.00 1.90061 0.00
    0 0 6 1 o 970.555 1192.120 180.00 1.92293 1.34
    1 4 1 2 o 1217.829 1298.630 180.00 1.90641 0.70
    0 0 6 2 o 954.004 1192.120 180.00 1.92293 0.66
    1 4 0 1 o 2856.272 3010.869 180.00 1.89738 3.25
    0 1 6 1 o 14.000 16.734 0.00 1.91818 0.01
    1 4 0 2 o 2881.895 3010.869 180.00 1.89738 1.63
    0 4 2 1 o 10.133 14.012 180.00 1.91407 0.02
    0 1 6 2 o 14.000 16.734 0.00 1.91818 0.01
    0 2 -5 1 o 3224.919 3359.875 0.00 1.89411 4.31
    0 4 2 2 o 11.144 14.012 180.00 1.91407 0.01
    0 2 -5 2 o 3164.031 3359.875 0.00 1.89411 2.10
    1 -3 3 1 o 547.109 553.918 0.00 1.87831 0.60
    1 -3 -4 1 o 7659.440 7726.945 0.00 1.87755 8.91
    2 -1 4 1 o 3980.218 3983.075 180.00 1.87638 4.35
    1 -3 3 2 o 559.147 553.918 0.00 1.87831 0.31
    1 -3 -4 2 o 7781.854 7726.945 0.00 1.87755 4.50
    2 -1 4 2 o 3986.809 3983.075 180.00 1.87638 2.17
    0 4 -1 1 o 1411.704 1487.587 0.00 1.88775 1.70
    0 4 -1 2 o 1446.718 1487.587 0.00 1.88775 0.87
    1 4 2 1 o 3073.963 3392.727 0.00 1.86486 3.46
    1 4 2 2 o 2868.261 3392.727 0.00 1.86486 1.60
    2 -2 3 1 o 363.149 444.572 180.00 1.84207 0.40
    2 3 3 1 o 5.135 6.680 0.00 1.84022 0.01
    2 3 -2 1 o 2051.409 2210.571 180.00 1.83741 1.93
    2 -2 3 2 o 408.551 444.572 180.00 1.84207 0.22
    2 3 3 2 o 6.059 6.680 0.00 1.84022 0.01
    2 3 -2 2 o 2172.646 2210.571 180.00 1.83741 1.02
    1 4 -1 1 o 1051.901 1195.085 0.00 1.83983 1.19
    1 4 -1 2 o 1153.231 1195.085 0.00 1.83983 0.65
    2 -3 0 1 o 0.122 0.119 180.00 1.81551 0.00
    2 -3 -1 1 o 775.979 733.224 0.00 1.81520 0.67
    3 0 0 1 o 223.826 292.617 180.00 1.85529 0.20
    2 -3 0 2 o 0.123 0.119 180.00 1.81551 0.00
    2 -3 -1 2 o 792.052 733.224 0.00 1.81520 0.34
    1 1 6 1 o 956.414 927.808 0.00 1.82803 1.08
    3 0 0 2 o 191.283 292.617 180.00 1.85529 0.08
    1 1 6 2 o 959.932 927.808 0.00 1.82803 0.54
    0 3 -4 1 o 1.786 1.741 180.00 1.83076 0.01
    3 1 0 1 o 10.009 20.536 180.00 1.84489 0.01
    1 0 6 1 o 940.936 904.583 180.00 1.81880 1.11
    1 2 -5 1 o 11684.194 11151.672 0.00 1.81788 13.03
    0 3 -4 2 o 1.938 1.741 180.00 1.83076 0.00
    3 1 0 2 o 18.468 20.536 180.00 1.84489 0.01
    3 0 1 1 o 1699.891 1707.161 180.00 1.83241 1.41
    3 0 -1 1 o 4625.774 4583.928 0.00 1.83110 3.70
    1 0 6 2 o 969.314 904.583 180.00 1.81880 0.57
    1 2 -5 2 o 12045.288 11151.672 0.00 1.81788 6.68
    3 0 1 2 o 1803.134 1707.161 180.00 1.83241 0.75
    3 0 -1 2 o 4822.507 4583.928 0.00 1.83110 1.92
    0 3 5 1 o 3469.650 3459.968 0.00 1.83182 3.91
    3 1 1 1 o 4.296 4.165 180.00 1.83006 0.00
    0 3 5 2 o 3652.877 3459.968 0.00 1.83182 2.05
    1 -4 -1 1 o 420.040 368.282 0.00 1.79497 0.40
    0 1 -6 1 o 23.058 22.286 180.00 1.81974 0.03
    3 1 1 2 o 4.432 4.165 180.00 1.83006 0.00
    0 4 3 1 o 432.713 410.971 0.00 1.82439 0.47
    2 1 5 1 o 272.156 236.276 180.00 1.79230 0.28
    1 0 -6 1 o 308.310 290.961 0.00 1.81623 0.34
    1 -4 -1 2 o 420.138 368.282 0.00 1.79497 0.20
    0 1 -6 2 o 23.922 22.286 180.00 1.81974 0.01
    3 1 -1 1 o 6940.138 6427.928 180.00 1.81355 5.52
    0 4 3 2 o 425.569 410.971 0.00 1.82439 0.23
    1 -4 0 1 o 1757.189 1584.044 0.00 1.78783 1.70
    2 1 5 2 o 261.796 236.276 180.00 1.79230 0.13
    2 -2 -4 1 o 8.589 7.527 180.00 1.78727 0.01
    1 0 -6 2 o 320.852 290.961 0.00 1.81623 0.17
    3 1 -1 2 o 7283.073 6427.928 180.00 1.81355 2.88
    1 -4 0 2 o 1738.528 1584.044 0.00 1.78783 0.84
    2 -2 -4 2 o 8.551 7.527 180.00 1.78727 0.00
    2 -3 1 1 o 954.227 894.554 0.00 1.77245 0.82
    2 -3 -2 1 o 1508.453 1422.015 0.00 1.77158 1.29
    2 -3 1 2 o 924.257 894.554 0.00 1.77245 0.40
    2 -3 -2 2 o 1461.666 1422.015 0.00 1.77158 0.62
    0 2 6 1 o 2516.314 2214.678 180.00 1.80776 3.00
    1 -1 -6 1 o 2657.268 2433.204 180.00 1.79932 2.85
    1 4 3 1 o 246.930 219.473 180.00 1.78183 0.26
    2 2 -4 1 o 3210.870 2987.724 0.00 1.77265 2.98
    0 2 6 2 o 2474.241 2214.678 180.00 1.80776 1.46
    1 -1 -6 2 o 2866.762 2433.204 180.00 1.79932 1.53
    2 0 5 1 o 20.814 18.527 180.00 1.77831 0.02
    1 4 3 2 o 248.400 219.473 180.00 1.78183 0.13
    2 2 -4 2 o 3093.751 2987.724 0.00 1.77265 1.42
    1 3 5 1 o 24.154 21.872 180.00 1.77673 0.02
    3 -1 0 1 o 114.505 111.512 180.00 1.76744 0.08
    2 0 -5 1 o 106.600 97.914 180.00 1.77432 0.10
    1 3 -4 1 o 42.390 38.493 180.00 1.77397 0.05
    2 0 5 2 o 20.152 18.527 180.00 1.77831 0.01
    1 3 5 2 o 23.324 21.872 180.00 1.77673 0.01
    3 -1 0 2 o 110.969 111.512 180.00 1.76744 0.04
    0 4 -2 1 o 2629.068 2467.213 180.00 1.78680 2.68
    2 0 -5 2 o 102.537 97.914 180.00 1.77432 0.05
    1 3 -4 2 o 40.496 38.493 180.00 1.77397 0.02
    1 -2 5 1 o 10008.121 9586.566 180.00 1.76935 10.79
    1 -4 -2 1 o 4890.939 5050.743 180.00 1.75977 4.64
    0 4 -2 2 o 2753.091 2467.213 180.00 1.78680 1.40
    1 -2 5 2 o 9689.425 9586.566 180.00 1.76935 5.19
    1 -4 -2 2 o 4749.189 5050.743 180.00 1.75977 2.24
    3 -1 -1 1 o 1412.868 1530.652 180.00 1.75324 1.04
    3 0 2 1 o 1709.067 1660.813 0.00 1.76737 1.47
    3 -1 -1 2 o 1382.416 1530.652 180.00 1.75324 0.51
    3 0 -2 1 o 2775.601 2745.249 180.00 1.76502 2.18
    3 1 2 1 o 1241.218 1155.210 0.00 1.77222 1.02
    3 0 2 2 o 1645.326 1660.813 0.00 1.76737 0.70
    3 0 -2 2 o 2654.454 2745.249 180.00 1.76502 1.04
    3 1 2 2 o 1189.159 1155.210 0.00 1.77222 0.48
    3 -1 1 1 o 8873.278 9401.488 0.00 1.74095 6.63
    1 -4 1 1 o 740.140 783.093 0.00 1.73981 0.70
    1 4 -2 1 o 4022.949 4432.231 180.00 1.74581 3.84
    3 -1 1 2 o 8885.348 9401.488 0.00 1.74095 3.30
    1 -4 1 2 o 737.773 783.093 0.00 1.73981 0.35
    1 2 6 1 o 10818.706 11640.564 180.00 1.74320 11.63
    1 4 -2 2 o 4171.350 4432.231 180.00 1.74581 1.98
    3 2 0 1 o 2.298 2.415 180.00 1.74086 0.00
    2 -1 -5 1 o 6.452 6.920 0.00 1.74007 0.01
    1 2 6 2 o 11029.533 11640.564 180.00 1.74320 5.89
    3 2 0 2 o 2.293 2.415 180.00 1.74086 0.00
    2 -1 -5 2 o 6.438 6.920 0.00 1.74007 0.00
    3 1 -2 1 o 15.273 16.460 180.00 1.74259 0.01
    3 2 1 1 o 2062.052 2195.068 0.00 1.73492 1.60
    1 1 -6 1 o 198.960 210.989 180.00 1.73997 0.22
    3 1 -2 2 o 15.539 16.460 180.00 1.74259 0.01
    3 2 1 2 o 2067.069 2195.068 0.00 1.73492 0.80
    2 3 -3 1 o 1132.730 1113.333 180.00 1.71133 0.97
    1 1 -6 2 o 197.484 210.989 180.00 1.73997 0.11
    2 2 5 1 o 6133.221 6082.284 0.00 1.71684 5.88
    2 3 -3 2 o 1114.174 1113.333 180.00 1.71133 0.47
    2 3 4 1 o 169.440 166.524 180.00 1.71451 0.18
    2 2 5 2 o 6187.812 6082.284 0.00 1.71684 2.95
    2 1 -5 1 o 844.875 854.070 0.00 1.72032 0.73
    1 -1 6 1 o 764.750 765.876 0.00 1.71949 0.84
    2 3 4 2 o 168.734 166.524 180.00 1.71451 0.09
    2 1 -5 2 o 869.277 854.070 0.00 1.72032 0.38
    1 -1 6 2 o 791.858 765.876 0.00 1.71949 0.43
    2 -3 2 1 o 3804.133 4085.834 180.00 1.69454 3.07
    2 -3 -3 1 o 346.209 368.254 180.00 1.69327 0.25
    3 -1 -2 1 o 1625.551 1692.446 180.00 1.70113 1.13
    3 2 -1 1 o 7156.455 7047.062 0.00 1.70815 5.24
    2 -3 2 2 o 3847.693 4085.834 180.00 1.69454 1.55
    1 -3 4 1 o 5.395 5.400 0.00 1.70621 0.01
    2 -3 -3 2 o 351.483 368.254 180.00 1.69327 0.13
    1 -3 -5 1 o 9.020 9.062 0.00 1.70547 0.01
    3 -1 -2 2 o 1571.521 1692.446 180.00 1.70113 0.54
    3 2 -1 2 o 6924.391 7047.062 0.00 1.70815 2.52
    1 -3 4 2 o 5.163 5.400 0.00 1.70621 0.00
    1 -3 -5 2 o 8.779 9.062 0.00 1.70547 0.00
    1 -4 -3 1 o 0.227 0.241 180.00 1.68915 0.00
    2 4 1 1 o 6152.221 5967.976 180.00 1.67984 4.99
    0 4 4 1 o 163.300 160.121 0.00 1.70756 0.16
    1 -4 -3 2 o 0.238 0.241 180.00 1.68915 0.00
    2 -2 4 1 o 5814.649 5920.128 0.00 1.68506 5.03
    2 4 1 2 o 6181.206 5967.976 180.00 1.67984 2.49
    3 2 2 1 o 2964.663 3207.822 180.00 1.69146 2.22
    2 4 0 1 o 1032.604 997.249 0.00 1.67348 0.83
    0 4 4 2 o 156.615 160.121 0.00 1.70756 0.08
    1 -2 -6 1 o 5165.225 5689.467 0.00 1.69643 4.78
    2 -2 4 2 o 6097.415 5920.128 0.00 1.68506 2.63
    2 -1 5 1 o 64.046 62.142 0.00 1.68071 0.05
    3 2 2 2 o 3051.497 3207.822 180.00 1.69146 1.14
    3 -1 2 1 o 763.502 733.018 0.00 1.67890 0.58
    2 4 0 2 o 1025.505 997.249 0.00 1.67348 0.41
    1 -2 -6 2 o 5194.085 5689.467 0.00 1.69643 2.39
    2 -1 5 2 o 64.290 62.142 0.00 1.68071 0.03
    3 1 3 1 o 1448.747 1415.127 0.00 1.68258 1.05
    3 -1 2 2 o 763.362 733.018 0.00 1.67890 0.29
    3 1 3 2 o 1472.689 1415.127 0.00 1.68258 0.53
    1 4 4 1 o 8701.303 8379.820 0.00 1.67268 7.83
    3 0 3 1 o 10893.602 10477.095 180.00 1.67250 8.20
    3 0 -3 1 o 7321.275 7101.490 0.00 1.66951 4.99
    1 4 4 2 o 8611.313 8379.820 0.00 1.67268 3.85
    3 0 3 2 o 10770.783 10477.095 180.00 1.67250 4.03
    1 -4 2 1 o 4139.833 4045.359 0.00 1.66000 3.50
    2 4 2 1 o 81.494 79.867 180.00 1.65137 0.06
    3 0 -3 2 o 7189.197 7101.490 0.00 1.66951 2.43
    1 -4 2 2 o 4212.689 4045.359 0.00 1.66000 1.77
    2 4 2 2 o 82.256 79.867 180.00 1.65137 0.03
    0 4 -3 1 o 8899.044 8867.798 180.00 1.66471 7.96
    0 4 -3 2 o 9015.229 8867.798 180.00 1.66471 4.01
    3 2 -2 1 o 113.624 106.427 0.00 1.64285 0.07
    2 4 -1 1 o 87.499 80.843 0.00 1.63344 0.07
    3 2 -2 2 o 112.080 106.427 0.00 1.64285 0.04
    0 2 -6 1 o 1820.185 1796.098 0.00 1.65204 1.67
    3 1 -3 1 o 23.894 22.906 180.00 1.64486 0.01
    2 4 -1 2 o 87.991 80.843 0.00 1.63344 0.03
    0 2 -6 2 o 1817.663 1796.098 0.00 1.65204 0.83
    3 1 -3 2 o 24.360 22.906 180.00 1.64486 0.01
    2 -2 -5 1 o 1950.476 1802.997 0.00 1.63131 1.45
    0 0 7 1 o 3331.421 3356.407 0.00 1.64822 3.13
    2 -2 -5 2 o 1969.656 1802.997 0.00 1.63131 0.73
    0 1 7 1 o 6747.270 6959.661 180.00 1.65087 6.40
    3 -2 0 1 o 28.843 25.638 0.00 1.61671 0.02
    0 0 7 2 o 3596.978 3356.407 0.00 1.64822 1.69
    1 4 -3 1 o 2308.634 2129.413 0.00 1.63125 1.84
    0 3 -5 1 o 366.582 351.838 180.00 1.63623 0.35
    0 1 7 2 o 7076.679 6959.661 180.00 1.65087 3.34
    3 -1 -3 1 o 1695.031 1512.519 180.00 1.62047 1.02
    3 -2 0 2 o 28.322 25.638 0.00 1.61671 0.01
    1 4 -3 2 o 2321.623 2129.413 0.00 1.63125 0.92
    3 -2 -1 1 o 504.237 452.017 180.00 1.61105 0.31
    0 3 -5 2 o 387.930 351.838 180.00 1.63623 0.19
    3 2 3 1 o 1557.278 1357.367 180.00 1.61831 1.10
    3 -1 -3 2 o 1727.452 1512.519 180.00 1.62047 0.52
    3 -2 -1 2 o 502.614 452.017 180.00 1.61105 0.16
    3 2 3 2 o 1540.851 1357.367 180.00 1.61831 0.54
    0 3 6 1 o 226.558 227.926 0.00 1.63715 0.22
    0 3 6 2 o 255.633 227.926 0.00 1.63715 0.12
    2 -3 3 1 o 11.202 11.177 180.00 1.59470 0.01
    2 -3 -4 1 o 299.226 293.268 180.00 1.59322 0.23
    2 4 3 1 o 1159.931 1141.323 180.00 1.59302 0.87
    2 2 -5 1 o 187.558 188.021 0.00 1.59918 0.15
    3 -2 1 1 o 4369.295 4225.150 180.00 1.59127 2.68
    2 1 6 1 o 3013.644 3030.109 180.00 1.59867 2.49
    2 -3 3 2 o 11.551 11.177 180.00 1.59470 0.00
    2 -3 -4 2 o 309.442 293.268 180.00 1.59322 0.12
    2 4 3 2 o 1202.774 1141.323 180.00 1.59302 0.45
    2 2 -5 2 o 186.223 188.021 0.00 1.59918 0.08
    1 -4 -4 1 o 5342.417 5411.457 180.00 1.59502 4.07
    3 -2 1 2 o 4480.662 4225.150 180.00 1.59127 1.37
    2 1 6 2 o 3017.994 3030.109 180.00 1.59867 1.24
    1 2 -6 1 o 81.934 81.835 180.00 1.60058 0.07
    3 -1 3 1 o 1172.599 1145.129 0.00 1.59185 0.75
    1 -4 -4 2 o 5604.680 5411.457 180.00 1.59502 2.12
    3 3 1 1 o 1573.921 1480.627 180.00 1.58360 1.00
    1 3 6 1 o 2610.850 2666.339 0.00 1.59761 2.15
    3 -2 -2 1 o 6118.712 5508.704 0.00 1.57524 3.63
    3 3 0 1 o 1216.066 1141.765 180.00 1.58310 0.79
    1 2 -6 2 o 79.709 81.835 180.00 1.60058 0.03
    2 3 5 1 o 2110.559 1974.549 180.00 1.58092 1.55
    1 3 -5 1 o 6365.686 6463.943 180.00 1.59516 5.07
    3 -1 3 2 o 1217.169 1145.129 0.00 1.59185 0.39
    3 3 1 2 o 1595.096 1480.627 180.00 1.58360 0.50
    1 3 6 2 o 2666.214 2666.339 0.00 1.59761 1.09
    3 -2 -2 2 o 6150.271 5508.704 0.00 1.57524 1.81
    3 3 0 2 o 1238.172 1141.765 180.00 1.58310 0.40
    1 1 7 1 o 1094.154 1080.957 0.00 1.59248 0.95
    2 3 -4 1 o 19.130 17.457 180.00 1.57772 0.01
    1 3 -5 2 o 6683.897 6463.943 180.00 1.59516 2.65
    2 3 5 2 o 2165.913 1974.549 180.00 1.58092 0.79
    2 0 6 1 o 4507.317 4232.084 0.00 1.58370 3.69
    1 1 7 2 o 1152.416 1080.957 0.00 1.59248 0.50
    2 3 -4 2 o 19.542 17.457 180.00 1.57772 0.01
    2 0 6 2 o 4563.086 4232.084 0.00 1.58370 1.86
    1 0 7 1 o 2339.491 2210.785 180.00 1.58137 1.99
    2 4 -2 1 o 5661.984 5126.333 0.00 1.56644 3.94
    2 0 -6 1 o 1314.311 1226.328 0.00 1.58031 0.97
    1 0 7 2 o 2443.969 2210.785 180.00 1.58137 1.03
    2 4 -2 2 o 5402.442 5126.333 0.00 1.56644 1.86
    2 0 -6 2 o 1369.770 1226.328 0.00 1.58031 0.50
    3 1 4 1 o 52.675 44.966 0.00 1.57509 0.05
    3 1 4 2 o 52.768 44.966 0.00 1.57509 0.02
    3 3 2 1 o 4140.017 3964.477 0.00 1.55506 2.60
    0 4 5 1 o 7592.833 7170.471 180.00 1.58014 6.02
    1 0 -7 1 o 3881.553 3624.942 0.00 1.57940 3.17
    1 -4 3 1 o 3329.608 3210.483 180.00 1.56087 2.44
    3 3 -1 1 o 2064.765 1972.242 180.00 1.55364 1.26
    1 -2 6 1 o 73.741 65.167 0.00 1.56743 0.06
    0 2 7 1 o 2107.034 1998.960 0.00 1.58386 1.79
    3 0 -4 1 o 995.597 960.537 180.00 1.55875 0.58
    0 1 -7 1 o 564.438 504.506 180.00 1.57689 0.46
    3 3 2 2 o 4168.659 3964.477 0.00 1.55506 1.30
    0 4 5 2 o 8145.500 7170.471 180.00 1.58014 3.22
    1 0 -7 2 o 4138.193 3624.942 0.00 1.57940 1.68
    1 -4 3 2 o 3335.045 3210.483 180.00 1.56087 1.21
    3 3 -1 2 o 2078.362 1972.242 180.00 1.55364 0.63
    1 -2 6 2 o 68.749 65.167 0.00 1.56743 0.03
    0 2 7 2 o 2105.100 1998.960 0.00 1.58386 0.89
    3 2 -3 1 o 447.792 429.380 180.00 1.55545 0.27
    3 0 4 1 o 3205.555 3076.745 0.00 1.56200 2.16
    1 -1 -7 1 o 1151.797 1009.643 180.00 1.57312 0.92
    3 0 -4 2 o 1002.601 960.537 180.00 1.55875 0.29
    0 1 -7 2 o 572.415 504.506 180.00 1.57689 0.23
    2 -1 -6 1 o 1126.187 1084.703 180.00 1.56073 0.77
    0 5 1 1 o 893.257 785.764 180.00 1.56957 0.61
    3 2 -3 2 o 451.763 429.380 180.00 1.55545 0.13
    3 0 4 2 o 3188.580 3076.745 0.00 1.56200 1.07
    1 -1 -7 2 o 1158.176 1009.643 180.00 1.57312 0.46
    2 -1 -6 2 o 1128.222 1084.703 180.00 1.56073 0.39
    2 2 6 1 o 387.966 368.762 0.00 1.54909 0.29
    2 -4 -1 1 o 8515.564 7963.593 180.00 1.53424 5.39
    0 5 1 2 o 873.636 785.764 180.00 1.56957 0.30
    1 4 5 1 o 396.961 377.556 180.00 1.55251 0.31
    3 -2 2 1 o 131.266 122.971 180.00 1.53886 0.08
    2 2 6 2 o 385.416 368.762 0.00 1.54909 0.14
    2 -4 -1 2 o 8602.144 7963.593 180.00 1.53424 2.71
    2 -4 0 1 o 731.783 675.395 0.00 1.52991 0.47
    1 5 1 1 o 118.439 111.563 0.00 1.55006 0.09
    1 4 5 2 o 398.558 377.556 180.00 1.55251 0.15
    0 5 0 1 o 184.107 180.451 0.00 1.55985 0.13
    3 -2 2 2 o 130.836 122.971 180.00 1.53886 0.04
    2 -4 0 2 o 758.630 675.395 0.00 1.52991 0.24
    1 5 1 2 o 115.562 111.563 0.00 1.55006 0.04
    1 -3 5 1 o 3615.705 3486.089 0.00 1.54562 2.67
    1 -3 -6 1 o 4064.427 3937.446 180.00 1.54495 2.96
    0 5 0 2 o 188.332 180.451 0.00 1.55985 0.07
    2 1 -6 1 o 302.308 280.620 180.00 1.53721 0.23
    1 -3 5 2 o 3680.794 3486.089 0.00 1.54562 1.35
    1 -3 -6 2 o 4190.636 3937.446 180.00 1.54495 1.52
    2 -2 5 1 o 46.841 44.154 180.00 1.53450 0.03
    1 5 0 1 o 3764.487 3514.504 0.00 1.54057 2.54
    3 1 -4 1 o 579.654 545.854 0.00 1.53407 0.34
    1 2 7 1 o 8.320 7.629 0.00 1.54004 0.01
    2 1 -6 2 o 299.471 280.620 180.00 1.53721 0.11
    2 -2 5 2 o 46.971 44.154 180.00 1.53450 0.02
    1 5 0 2 o 3744.536 3514.504 0.00 1.54057 1.26
    3 1 -4 2 o 582.640 545.854 0.00 1.53407 0.17
    1 2 7 2 o 8.251 7.629 0.00 1.54004 0.00
    3 -2 -3 1 o 1260.150 1131.217 0.00 1.51490 0.67
    0 5 2 1 o 734.454 687.254 180.00 1.55067 0.56
    3 2 4 1 o 70.433 63.023 180.00 1.52645 0.04
    2 -4 -2 1 o 5.982 5.119 0.00 1.51196 0.01
    3 -1 -4 2 o 439.168 391.434 0.00 1.52304 0.11
    1 5 2 1 o 2.251 2.130 0.00 1.53198 0.00
    3 -2 -3 2 o 1237.119 1131.217 0.00 1.51490 0.33
    0 5 2 2 o 713.891 687.254 180.00 1.55067 0.27
    0 4 -4 1 o 2026.797 1899.266 0.00 1.53664 1.51
    3 -1 -4 1 o 446.905 391.434 0.00 1.52304 0.23
    3 2 4 2 o 72.736 63.023 180.00 1.52645 0.02
    2 -4 -2 2 o 5.776 5.119 0.00 1.51196 0.00
    1 5 2 2 o 2.348 2.130 0.00 1.53198 0.00
    0 4 -4 2 o 2004.302 1899.266 0.00 1.53664 0.74
    2 4 4 1 o 62.803 55.998 180.00 1.51371 0.04
    2 4 4 2 o 60.816 55.998 180.00 1.51371 0.02
    2 -4 1 1 o 20.242 18.178 180.00 1.49961 0.01
    1 1 -7 1 o 1808.985 1541.342 180.00 1.52401 1.33
    1 4 -4 1 o 178.387 164.419 180.00 1.51009 0.14
    2 -4 1 2 o 20.339 18.178 180.00 1.49961 0.01
    2 -1 6 1 o 7.557 7.181 180.00 1.50924 0.00
    1 1 -7 2 o 1765.396 1541.342 180.00 1.52401 0.64
    3 3 3 1 o 23.288 21.011 0.00 1.50189 0.01
    1 4 -4 2 o 174.962 164.419 180.00 1.51009 0.07
    3 3 -2 1 o 2138.899 1887.136 180.00 1.49976 1.20
    0 5 -1 1 o 505.669 419.984 0.00 1.52306 0.34
    2 -1 6 2 o 7.609 7.181 180.00 1.50924 0.00
    3 3 3 2 o 23.950 21.011 0.00 1.50189 0.01
    1 -1 7 1 o 1616.208 1500.757 0.00 1.51043 1.19
    3 3 -2 2 o 2146.718 1887.136 180.00 1.49976 0.60
    0 5 -1 2 o 468.460 419.984 0.00 1.52306 0.15
    1 -1 7 2 o 1558.843 1500.757 0.00 1.51043 0.57
    1 5 -1 1 o 2.607 2.272 0.00 1.50497 0.00
    1 -2 -7 1 o 213.145 210.344 180.00 1.50726 0.16
    1 5 -1 2 o 2.857 2.272 0.00 1.50497 0.00
    1 -2 -7 2 o 227.685 210.344 180.00 1.50726 0.09
    2 -3 4 1 o 425.107 347.486 180.00 1.48541 0.27
    3 -1 4 1 o 923.055 820.254 180.00 1.49150 0.56
    2 -3 -5 1 o 3717.365 3066.911 180.00 1.48387 2.20
    1 -4 -5 1 o 246.318 212.385 0.00 1.48958 0.16
    2 4 -3 1 o 1070.370 886.983 0.00 1.48199 0.63
    2 -3 4 2 o 420.400 347.486 180.00 1.48541 0.13
    3 -1 4 2 o 990.695 820.254 180.00 1.49150 0.30
    2 -3 -5 2 o 3640.403 3066.911 180.00 1.48387 1.07
    1 -4 -5 2 o 265.186 212.385 0.00 1.48958 0.09
    0 5 3 1 o 2169.054 2078.562 180.00 1.50610 1.43
    2 -2 -6 1 o 746.418 604.644 0.00 1.48492 0.46
    2 4 -3 2 o 1034.840 886.983 0.00 1.48199 0.30
    1 5 3 1 o 49.408 41.987 180.00 1.48907 0.03
    0 5 3 2 o 2249.081 2078.562 180.00 1.50610 0.74
    2 -2 -6 2 o 733.931 604.644 0.00 1.48492 0.23
    1 5 3 2 o 53.492 41.987 180.00 1.48907 0.02
    2 -4 -3 1 o 532.288 613.085 180.00 1.46635 0.31
    2 -4 -3 2 o 509.870 613.085 180.00 1.46635 0.15
    1 -5 -1 1 o 12.359 12.350 180.00 1.47410 0.01
    3 -2 3 1 o 215.710 249.892 180.00 1.46700 0.12
    1 -5 -1 2 o 11.067 12.350 180.00 1.47410 0.00
    3 -2 3 2 o 212.136 249.892 180.00 1.46700 0.06
    3 -3 0 1 o 24.489 29.107 180.00 1.44647 0.01
    1 -5 0 1 o 4275.121 4941.799 180.00 1.46616 2.55
    3 -3 -1 1 o 1181.081 1382.554 0.00 1.44621 0.58
    3 2 -4 1 o 79.342 123.358 180.00 1.45686 0.04
    3 -3 0 2 o 26.231 29.107 180.00 1.44647 0.01
    1 -5 0 2 o 4193.185 4941.799 180.00 1.46616 1.24
    3 -3 -1 2 o 1252.444 1382.554 0.00 1.44621 0.30
    3 1 5 1 o 78.043 92.904 0.00 1.46183 0.04
    2 -4 2 1 o 2930.835 3597.910 0.00 1.44770 1.67
    3 2 -4 2 o 79.718 123.358 180.00 1.45686 0.02
    1 -5 -2 1 o 1111.340 1635.785 0.00 1.45830 0.69
    3 1 5 2 o 66.460 92.904 0.00 1.46183 0.02
    0 3 -6 1 o 2282.309 2678.747 180.00 1.46852 1.49
    2 3 6 1 o 15.216 21.276 0.00 1.45088 0.01
    2 -4 2 2 o 3239.612 3597.910 0.00 1.44770 0.92
    1 -5 -2 2 o 1007.463 1635.785 0.00 1.45830 0.31
    0 3 -6 2 o 2355.387 2678.747 180.00 1.46852 0.76
    2 3 -5 1 o 3.377 4.737 0.00 1.44785 0.00
    1 -4 4 1 o 8.260 12.131 180.00 1.45396 0.00
    0 5 -2 1 o 1428.767 1613.263 0.00 1.46457 0.93
    2 3 6 2 o 17.373 21.276 0.00 1.45088 0.01
    3 -2 -4 1 o 305.587 347.422 180.00 1.43813 0.15
    2 3 -5 2 o 4.096 4.737 0.00 1.44785 0.00
    1 -4 4 2 o 9.296 12.131 180.00 1.45396 0.00
    0 5 -2 2 o 1288.564 1613.263 0.00 1.46457 0.42
    0 3 7 1 o 905.734 1109.739 180.00 1.46931 0.67
    0 2 -7 1 o 541.799 743.530 180.00 1.46005 0.41
    3 0 5 1 o 118.854 146.260 0.00 1.44751 0.07
    3 -2 -4 2 o 305.852 347.422 180.00 1.43813 0.07
    0 3 7 2 o 940.533 1109.739 180.00 1.46931 0.34
    0 2 -7 2 o 405.147 743.530 180.00 1.46005 0.15
    2 2 -6 1 o 4398.748 4947.573 180.00 1.44513 2.65
    3 0 -5 1 o 1074.217 1180.278 180.00 1.44428 0.55
    3 0 5 2 o 135.077 146.260 0.00 1.44751 0.04
    3 -3 1 1 o 1967.655 1926.838 0.00 1.42451 0.96
    1 5 -2 1 o 144.388 182.781 0.00 1.44835 0.08
    3 -3 -2 1 o 2864.158 2805.528 180.00 1.42375 1.33
    2 2 -6 2 o 4612.925 4947.573 180.00 1.44513 1.38
    3 0 -5 2 o 1089.270 1180.278 180.00 1.44428 0.28
    3 -3 1 2 o 1984.357 1926.838 0.00 1.42451 0.48
    1 5 -2 2 o 169.123 182.781 0.00 1.44835 0.05
    3 -3 -2 2 o 2873.388 2805.528 180.00 1.42375 0.67
    0 4 6 1 o 476.349 909.725 0.00 1.45390 0.33
    1 3 -6 1 o 6.188 7.153 180.00 1.43851 0.00
    3 3 4 1 o 2268.249 2415.434 0.00 1.43128 1.24
    2 1 7 2 o 2549.960 2653.010 0.00 1.43403 0.79
    1 -5 1 1 o 210.044 250.688 0.00 1.43558 0.12
    0 4 6 2 o 624.856 909.725 0.00 1.45390 0.21
    1 3 7 1 o 21.249 22.843 0.00 1.44063 0.02
    1 3 -6 2 o 5.990 7.153 180.00 1.43851 0.00
    3 3 -3 1 o 1032.130 1038.568 0.00 1.42870 0.50
    2 1 7 1 o 2317.248 2653.010 0.00 1.43403 1.44
    3 3 4 2 o 2420.119 2415.434 0.00 1.43128 0.66
    2 5 1 1 o 3292.202 3236.937 0.00 1.42705 1.81
    3 2 5 1 o 655.059 642.698 180.00 1.42633 0.37
    1 -5 1 2 o 231.190 250.688 0.00 1.43558 0.07
    1 3 7 2 o 18.595 22.843 0.00 1.44063 0.01
    3 3 -3 2 o 1069.600 1038.568 0.00 1.42870 0.26
    2 5 1 2 o 3378.605 3236.937 0.00 1.42705 0.93
    0 1 8 1 o 192.682 250.568 0.00 1.44777 0.14
    3 4 1 1 o 1147.945 1133.952 0.00 1.41682 0.59
    2 4 5 1 o 4484.148 4314.515 0.00 1.42302 2.65
    3 2 5 2 o 669.845 642.698 180.00 1.42633 0.19
    0 0 8 1 o 978.863 946.384 0.00 1.44219 0.67
    0 5 4 1 o 366.678 363.024 0.00 1.44210 0.22
    1 4 6 1 o 287.094 315.516 180.00 1.43240 0.18
    0 1 8 2 o 249.232 250.568 0.00 1.44777 0.09
    2 5 0 1 o 627.832 602.416 180.00 1.41953 0.34
    3 4 1 2 o 1126.414 1133.952 0.00 1.41682 0.29
    2 4 5 2 o 4464.746 4314.515 0.00 1.42302 1.31
    3 -1 -5 1 o 3.893 3.766 180.00 1.41932 0.00
    3 4 0 1 o 3385.656 3409.838 0.00 1.41290 1.70
    0 0 8 2 o 797.395 946.384 0.00 1.44219 0.27
    0 5 4 2 o 307.934 363.024 0.00 1.44210 0.09
    1 4 6 2 o 316.830 315.516 180.00 1.43240 0.10
    1 5 4 1 o 4331.536 4192.884 180.00 1.42723 2.55
    2 5 0 2 o 607.223 602.416 180.00 1.41953 0.17
    3 -1 -5 2 o 3.791 3.766 180.00 1.41932 0.00
    3 4 0 2 o 3380.241 3409.838 0.00 1.41290 0.84
    3 1 -5 1 o 4477.821 4248.515 0.00 1.42096 2.25
    1 -5 -3 1 o 85.496 80.463 180.00 1.42095 0.05
    2 0 7 1 o 3895.639 3712.153 180.00 1.41958 2.44
    1 2 -7 1 o 120.250 114.070 0.00 1.42407 0.07
    2 5 2 1 o 0.987 0.993 0.00 1.41301 0.00
    1 5 4 2 o 4445.863 4192.884 180.00 1.42723 1.30
    3 1 -5 2 o 4348.809 4248.515 0.00 1.42096 1.08
    1 -5 -3 2 o 82.592 80.463 180.00 1.42095 0.03
    2 0 7 2 o 3749.828 3712.153 180.00 1.41958 1.16
    1 2 -7 2 o 121.365 114.070 0.00 1.42407 0.04
    2 5 2 2 o 0.986 0.993 0.00 1.41301 0.00
    2 -4 -4 1 o 83.944 85.602 180.00 1.40340 0.05
    2 -4 -4 2 o 85.040 85.602 180.00 1.40340 0.02
    2 0 -7 1 o 6110.517 6006.385 180.00 1.41674 3.53
    3 4 2 1 o 2596.901 2605.510 180.00 1.39971 1.33
    2 0 -7 2 o 5966.072 6006.385 180.00 1.41674 1.71
    3 4 2 2 o 2590.222 2605.510 180.00 1.39971 0.66
    0 4 -5 1 o 368.056 371.164 180.00 1.41255 0.23
    2 2 7 1 o 2830.439 2872.867 180.00 1.40137 1.75
    0 4 -5 2 o 369.947 371.164 180.00 1.41255 0.11
    2 2 7 2 o 2877.843 2872.867 180.00 1.40137 0.88
    1 1 8 1 o 14.844 14.870 0.00 1.40801 0.01
    2 -1 -7 1 o 3106.466 3149.161 0.00 1.40606 1.69
    3 -3 2 1 o 1432.393 1559.145 0.00 1.38320 0.67
    3 4 -1 1 o 515.523 554.203 180.00 1.38845 0.26
    3 -3 -3 1 o 514.001 558.385 180.00 1.38204 0.24
    1 1 8 2 o 14.318 14.870 0.00 1.40801 0.01
    2 -1 -7 2 o 3066.935 3149.161 0.00 1.40606 0.83
    3 -3 2 2 o 1444.585 1559.145 0.00 1.38320 0.34
    2 -2 6 1 o 2290.174 2282.126 180.00 1.39725 1.34
    2 5 -1 1 o 1905.876 1982.540 180.00 1.39144 0.99
    1 -3 6 1 o 269.264 276.827 0.00 1.40205 0.17
    3 4 -1 2 o 503.761 554.203 180.00 1.38845 0.13
    1 -3 -7 1 o 167.282 171.197 180.00 1.40146 0.11
    3 -3 -3 2 o 517.745 558.385 180.00 1.38204 0.12
    1 -2 7 1 o 1426.239 1434.379 180.00 1.40076 0.90
    2 4 -4 1 o 1336.187 1423.237 180.00 1.38928 0.71
    2 -2 6 2 o 2249.375 2282.126 180.00 1.39725 0.65
    2 5 -1 2 o 1838.590 1982.540 180.00 1.39144 0.48
    1 -3 6 2 o 280.228 276.827 0.00 1.40205 0.09
    1 -3 -7 2 o 173.982 171.197 180.00 1.40146 0.05
    3 -1 5 1 o 4093.473 4436.377 180.00 1.38750 2.14
    1 -2 7 2 o 1446.052 1434.379 180.00 1.40076 0.45
    2 -4 3 1 o 2321.257 2516.970 0.00 1.38063 1.21
    1 4 -5 1 o 579.361 599.989 0.00 1.39175 0.32
    1 0 8 1 o 4305.037 4275.548 0.00 1.39686 2.76
    2 4 -4 2 o 1301.420 1423.237 180.00 1.38928 0.34
    3 -1 5 2 o 4016.413 4436.377 180.00 1.38750 1.04
    3 -2 4 1 o 26.825 29.559 180.00 1.38400 0.01
    2 -4 3 2 o 2334.600 2516.970 0.00 1.38063 0.61
    1 4 -5 2 o 557.018 599.989 0.00 1.39175 0.15
    1 0 8 2 o 4220.867 4275.548 0.00 1.39686 1.35
    0 2 8 1 o 70.183 72.575 0.00 1.40542 0.05
    1 -5 2 1 o 1416.201 1550.202 180.00 1.38638 0.76
    3 -2 4 2 o 27.183 29.559 180.00 1.38400 0.01
    2 5 3 1 o 4527.573 4901.712 0.00 1.37922 2.38
    0 2 8 2 o 67.891 72.575 0.00 1.40542 0.02
    1 -5 2 2 o 1405.032 1550.202 180.00 1.38638 0.38
    1 -4 -6 1 o 876.608 966.564 0.00 1.38234 0.49
    0 5 -3 1 o 1103.109 1141.778 0.00 1.39164 0.59
    2 1 -7 1 o 826.172 905.678 0.00 1.38210 0.45
    1 0 -8 1 o 5987.190 5950.433 180.00 1.39531 3.68
    2 -3 5 1 o 88.523 94.758 180.00 1.37589 0.05
    2 5 3 2 o 4575.930 4901.712 0.00 1.37922 1.20
    0 1 -8 1 o 3056.715 3244.982 180.00 1.39028 1.89
    2 -3 -6 1 o 196.559 207.844 0.00 1.37440 0.10
    1 -4 -6 2 o 891.238 966.564 0.00 1.38234 0.25
    0 5 -3 2 o 1056.644 1141.778 0.00 1.39164 0.28
    2 1 -7 2 o 835.749 905.678 0.00 1.38210 0.22
    1 0 -8 2 o 5761.361 5950.433 180.00 1.39531 1.76
    4 0 0 1 o 7433.673 7720.534 0.00 1.39146 3.07
    2 -3 5 2 o 91.993 94.758 180.00 1.37589 0.02
    1 5 -3 1 o 907.815 986.833 180.00 1.37761 0.47
    0 1 -8 2 o 2946.947 3244.982 180.00 1.39028 0.90
    1 -1 -8 1 o 267.866 266.348 0.00 1.39438 0.16
    2 -3 -6 2 o 203.488 207.844 0.00 1.37440 0.05
    4 1 0 1 o 2686.509 2675.868 180.00 1.39295 1.12
    3 4 3 1 o 170.743 185.199 0.00 1.36374 0.09
    1 2 8 1 o 515.031 544.507 180.00 1.37462 0.31
    4 0 0 2 o 7073.536 7720.534 0.00 1.39146 1.45
    1 5 -3 2 o 941.512 986.833 180.00 1.37761 0.24
    1 -1 -8 2 o 253.805 266.348 0.00 1.39438 0.07
    4 1 0 2 o 2413.415 2675.868 180.00 1.39295 0.50
    4 0 -1 1 o 722.769 785.017 180.00 1.38108 0.30
    3 4 3 2 o 158.275 185.199 0.00 1.36374 0.04
    1 2 8 2 o 539.976 544.507 180.00 1.37462 0.16
    4 1 1 1 o 231.412 261.293 180.00 1.38663 0.10
    4 0 1 1 o 29.726 32.793 180.00 1.38183 0.01
    4 0 -1 2 o 711.503 785.017 180.00 1.38108 0.15
    1 -5 -4 1 o 3712.422 3673.859 0.00 1.36673 1.90
    4 1 1 2 o 210.633 261.293 180.00 1.38663 0.05
    4 0 1 2 o 29.835 32.793 180.00 1.38183 0.01
    3 -2 -5 1 o 216.852 258.734 0.00 1.35296 0.10
    1 -5 -4 2 o 3363.114 3673.859 0.00 1.36673 0.85
    4 1 -1 1 o 308.352 330.970 180.00 1.37922 0.13
    2 -1 7 1 o 1461.990 1661.096 0.00 1.36202 0.82
    3 3 5 1 o 932.627 1101.910 0.00 1.35086 0.48
    3 2 -5 1 o 6225.055 7487.008 180.00 1.35580 2.87
    3 -2 -5 2 o 222.481 258.734 0.00 1.35296 0.05
    4 1 -1 2 o 290.360 330.970 180.00 1.37922 0.06
    3 3 -4 1 o 339.519 395.605 0.00 1.34808 0.17
    2 -1 7 2 o 1370.328 1661.096 0.00 1.36202 0.38
    3 3 5 2 o 950.398 1101.910 0.00 1.35086 0.24
    3 2 -5 2 o 6237.077 7487.008 180.00 1.35580 1.43
    3 4 -2 1 o 2532.116 2930.121 0.00 1.34651 1.15
    2 5 -2 1 o 162.073 187.819 180.00 1.34625 0.08
    3 1 6 1 o 2854.203 3358.723 180.00 1.35103 1.43
    3 3 -4 2 o 338.099 395.605 0.00 1.34808 0.08
    3 4 -2 2 o 2539.664 2930.121 0.00 1.34651 0.58
    2 5 -2 2 o 162.758 187.819 180.00 1.34625 0.04
    0 5 5 1 o 18.127 17.213 0.00 1.36605 0.01
    2 -2 -7 1 o 2005.339 2427.297 180.00 1.35298 1.01
    3 1 6 2 o 2918.679 3358.723 180.00 1.35103 0.73
    0 5 5 2 o 15.507 17.213 0.00 1.36605 0.00
    2 -2 -7 2 o 2092.256 2427.297 180.00 1.35298 0.52
    1 5 5 1 o 291.746 368.350 180.00 1.35348 0.18
    4 -1 0 1 o 2263.032 2594.796 180.00 1.34783 0.84
    1 -4 5 1 o 2596.901 2995.635 180.00 1.34761 1.40
    4 0 -2 1 o 86.546 105.401 180.00 1.35197 0.03
    4 2 0 1 o 812.903 1004.038 0.00 1.35190 0.34
    4 -1 -1 1 o 122.584 143.075 180.00 1.34141 0.05
    1 5 5 2 o 310.263 368.350 180.00 1.35348 0.09
    4 1 2 1 o 1424.716 1675.654 180.00 1.36105 0.57
    1 1 -8 1 o 1386.775 1713.920 0.00 1.35355 0.75
    4 2 1 1 o 1459.408 1668.072 0.00 1.34919 0.60
    4 0 2 1 o 1606.796 2050.441 0.00 1.35338 0.66
    4 -1 0 2 o 2234.923 2594.796 180.00 1.34783 0.41
    1 -4 5 2 o 2560.702 2995.635 180.00 1.34761 0.69
    4 0 -2 2 o 91.685 105.401 180.00 1.35197 0.02
    4 2 0 2 o 881.760 1004.038 0.00 1.35190 0.18
    3 -3 3 1 o 8.600 8.145 180.00 1.32737 0.00
    4 -1 -1 2 o 122.853 143.075 180.00 1.34141 0.03
    3 -3 -4 1 o 605.618 563.608 180.00 1.32593 0.25
    3 0 6 1 o 421.958 474.123 0.00 1.33669 0.20
    4 1 2 2 o 1321.751 1675.654 180.00 1.36105 0.26
    1 1 -8 2 o 1478.398 1713.920 0.00 1.35355 0.40
    4 2 1 2 o 1420.151 1668.072 0.00 1.34919 0.29
    4 0 2 2 o 1770.964 2050.441 0.00 1.35338 0.36
    2 -4 -5 1 o 6736.943 6564.516 0.00 1.32988 3.16
    3 -3 3 2 o 8.769 8.145 180.00 1.32737 0.00
    1 -1 8 1 o 3977.848 4679.154 180.00 1.34418 2.29
    3 -3 -4 2 o 618.450 563.608 180.00 1.32593 0.13
    1 -2 -8 1 o 432.829 514.755 0.00 1.35098 0.24
    4 1 -2 1 o 1528.094 1754.345 0.00 1.34713 0.58
    3 0 6 2 o 439.470 474.123 0.00 1.33669 0.10
    2 -4 -5 2 o 7079.988 6564.516 0.00 1.32988 1.65
    1 -1 8 2 o 4081.366 4679.154 180.00 1.34418 1.17
    4 -1 1 1 o 21.122 24.528 0.00 1.33606 0.01
    2 3 7 1 o 661.170 650.315 180.00 1.33036 0.36
    1 -2 -8 2 o 449.596 514.755 0.00 1.35098 0.13
    4 1 -2 2 o 1487.221 1754.345 0.00 1.34713 0.28
    2 5 4 1 o 201.414 194.728 180.00 1.32973 0.09
    2 4 6 1 o 475.893 450.632 180.00 1.32890 0.26
    3 0 -6 1 o 33.730 36.282 180.00 1.33363 0.01
    4 -1 1 2 o 22.477 24.528 0.00 1.33606 0.01
    2 3 -6 1 o 3789.749 3516.014 0.00 1.32760 1.83
    2 3 7 2 o 704.188 650.315 180.00 1.33036 0.19
    4 2 -1 1 o 404.609 463.732 0.00 1.33632 0.16
    2 5 4 2 o 210.899 194.728 180.00 1.32973 0.05
    3 2 6 1 o 4404.801 4047.341 0.00 1.32578 2.15
    2 4 6 2 o 493.787 450.632 180.00 1.32890 0.13
    3 0 -6 2 o 37.018 36.282 180.00 1.33363 0.01
    2 -5 -1 1 o 3461.900 3256.382 0.00 1.31415 1.52
    2 3 -6 2 o 3866.521 3516.014 0.00 1.32760 0.93
    4 2 -1 2 o 415.495 463.732 0.00 1.33632 0.08
    3 2 6 2 o 4502.614 4047.341 0.00 1.32578 1.09
    2 -5 -1 2 o 3374.214 3256.382 0.00 1.31415 0.74
    1 -5 3 1 o 1148.978 1039.555 0.00 1.32413 0.56
    2 -5 0 1 o 30.748 30.391 180.00 1.30860 0.01
    4 2 2 1 o 1926.993 1747.537 0.00 1.32854 0.77
    0 4 7 1 o 1454.214 1657.719 180.00 1.33551 0.79
    3 4 4 1 o 6387.688 6035.758 180.00 1.31306 2.93
    4 -1 -2 1 o 545.871 495.004 180.00 1.31756 0.19
    3 -1 -6 1 o 3825.641 3500.115 0.00 1.31677 1.64
    0 3 -7 1 o 64.417 57.613 180.00 1.32580 0.04
    1 -5 3 2 o 1181.307 1039.555 0.00 1.32413 0.28
    2 -5 0 2 o 30.484 30.391 180.00 1.30860 0.01
    4 2 2 2 o 1934.316 1747.537 0.00 1.32854 0.38
    0 4 7 2 o 1527.911 1657.719 180.00 1.33551 0.41
    3 4 4 2 o 6187.404 6035.758 180.00 1.31306 1.41
    4 -1 -2 2 o 527.542 495.004 180.00 1.31756 0.09
    1 4 7 1 o 134.572 119.296 180.00 1.31887 0.07
    3 -1 -6 2 o 3722.001 3500.115 0.00 1.31677 0.79
    2 -5 -2 1 o 90.245 88.624 0.00 1.30285 0.04
    0 3 -7 2 o 66.141 57.613 180.00 1.32580 0.02
    3 1 -6 1 o 159.000 150.450 180.00 1.31235 0.07
    2 2 -7 1 o 197.945 188.775 0.00 1.31117 0.10
    1 4 7 2 o 128.073 119.296 180.00 1.31887 0.03
    2 -4 4 1 o 830.334 831.234 180.00 1.30506 0.40
    2 -5 -2 2 o 91.703 88.624 0.00 1.30285 0.02
    3 1 -6 2 o 152.221 150.450 180.00 1.31235 0.03
    2 2 -7 2 o 188.017 188.775 0.00 1.31117 0.05
    2 -4 4 2 o 850.472 831.234 180.00 1.30506 0.20
    0 3 8 1 o 192.254 171.068 180.00 1.32647 0.10
    4 1 3 1 o 867.413 755.676 0.00 1.31924 0.34
    4 -1 2 2 o 6.756 6.760 0.00 1.30747 0.00
    0 3 8 2 o 192.261 171.068 180.00 1.32647 0.05
    4 1 3 2 o 810.027 755.676 0.00 1.31924 0.16
    3 -4 -1 1 o 1069.940 999.724 180.00 1.28688 0.42
    4 0 -3 1 o 15.676 15.838 180.00 1.30750 0.00
    4 -1 2 1 o 6.693 6.760 0.00 1.30747 0.00
    0 5 -4 1 o 1888.670 1789.871 180.00 1.31134 0.93
    3 4 -3 1 o 3358.337 3239.498 180.00 1.29166 1.39
    3 -2 5 1 o 3404.572 3255.375 0.00 1.29695 1.50
    1 3 8 1 o 2242.183 2275.793 0.00 1.30533 1.16
    2 4 -5 1 o 93.255 88.869 0.00 1.29540 0.04
    4 0 3 1 o 80.524 79.852 180.00 1.30941 0.03
    3 -4 0 1 o 1337.651 1224.575 180.00 1.28440 0.53
    4 2 -2 1 o 4207.964 4231.273 180.00 1.30427 1.56
    4 0 -3 2 o 15.841 15.838 180.00 1.30750 0.00
    3 -4 -1 2 o 1093.969 999.724 180.00 1.28688 0.22
    0 5 -4 2 o 1764.191 1789.871 180.00 1.31134 0.43
    1 3 -7 1 o 350.308 346.620 0.00 1.30351 0.17
    3 4 -3 2 o 3394.963 3239.498 180.00 1.29166 0.70
    3 -2 5 2 o 3392.638 3255.375 0.00 1.29695 0.74
    1 3 8 2 o 2326.210 2275.793 0.00 1.30533 0.60
    2 4 -5 2 o 92.200 88.869 0.00 1.29540 0.02
    4 0 3 2 o 77.687 79.852 180.00 1.30941 0.01
    2 -5 1 1 o 980.938 914.630 180.00 1.28680 0.43
    3 -4 0 2 o 1328.571 1224.575 180.00 1.28440 0.26
    1 -5 -5 1 o 161.328 157.683 180.00 1.30140 0.07
    4 2 -2 2 o 4333.455 4231.273 180.00 1.30427 0.80
    1 3 -7 2 o 356.203 346.620 0.00 1.30351 0.09
    1 5 -4 1 o 2553.299 2475.563 180.00 1.29951 1.21
    2 1 8 1 o 720.100 685.780 0.00 1.29499 0.39
    2 5 -3 1 o 1880.137 1808.434 180.00 1.28879 0.81
    2 -5 1 2 o 1010.397 914.630 180.00 1.28680 0.22
    1 -5 -5 2 o 163.817 157.683 180.00 1.30140 0.04
    1 6 1 1 o 97.560 95.273 0.00 1.30174 0.05
    0 2 -8 1 o 3848.014 3964.807 0.00 1.30542 2.05
    0 6 1 1 o 580.631 600.342 0.00 1.30829 0.27
    1 5 -4 2 o 2602.753 2475.563 180.00 1.29951 0.61
    2 1 8 2 o 709.913 685.780 0.00 1.29499 0.19
    4 1 -3 1 o 561.707 546.329 0.00 1.30035 0.22
    2 5 -3 2 o 1981.113 1808.434 180.00 1.28879 0.43
    1 6 1 2 o 98.889 95.273 0.00 1.30174 0.02
    0 2 -8 2 o 4052.073 3964.807 0.00 1.30542 1.07
    3 -4 -2 1 o 7142.673 6988.671 0.00 1.27358 2.79
    0 6 1 2 o 573.614 600.342 0.00 1.30829 0.13
    0 4 -6 1 o 5751.574 5505.279 0.00 1.29763 2.88
    4 1 -3 2 o 575.116 546.329 0.00 1.30035 0.11
    4 2 3 1 o 3790.775 3674.769 180.00 1.29227 1.52
    3 -1 6 1 o 0.013 0.000 180.00 1.28631 0.00
    2 -5 -3 1 o 1372.627 1334.966 0.00 1.27593 0.56
    3 -4 -2 2 o 7175.629 6988.671 0.00 1.27358 1.39
    0 4 -6 2 o 5756.239 5505.279 0.00 1.29763 1.44
    1 6 2 1 o 353.712 340.603 180.00 1.29369 0.16
    1 6 0 1 o 6529.855 6294.692 180.00 1.29337 3.01
    4 2 3 2 o 3779.382 3674.769 180.00 1.29227 0.75
    0 6 2 1 o 356.088 347.418 0.00 1.30004 0.17
    0 6 0 1 o 8.461 8.247 180.00 1.29988 0.00
    3 -1 6 2 o 0.018 0.000 180.00 1.28631 0.00
    2 -5 -3 2 o 1354.429 1334.966 0.00 1.27593 0.28
    1 6 2 2 o 346.478 340.603 180.00 1.29369 0.08
    3 -4 1 1 o 0.295 0.214 0.00 1.26638 0.00
    2 0 8 1 o 407.858 369.200 180.00 1.28166 0.20
    1 6 0 2 o 6404.893 6294.692 180.00 1.29337 1.47
    0 6 2 2 o 369.381 347.418 0.00 1.30004 0.09
    0 6 0 2 o 8.781 8.247 180.00 1.29988 0.00
    4 -2 -1 1 o 0.302 0.295 0.00 1.26991 0.00
    4 -1 -3 1 o 2311.667 2162.373 0.00 1.27892 0.80
    4 3 1 1 o 806.135 755.303 180.00 1.27881 0.29
    4 3 0 1 o 1373.697 1287.146 0.00 1.27847 0.52
    3 -4 1 2 o 0.306 0.214 0.00 1.26638 0.00
    2 0 8 2 o 392.314 369.200 180.00 1.28166 0.10
    4 -2 0 1 o 1207.555 1194.974 0.00 1.27275 0.41
    1 4 -6 1 o 2804.354 2530.119 0.00 1.28137 1.38
    4 -2 -1 2 o 0.310 0.295 0.00 1.26991 0.00
    4 -1 -3 2 o 2204.801 2162.373 0.00 1.27892 0.38
    4 3 1 2 o 762.341 755.303 180.00 1.27881 0.13
    2 -2 7 1 o 3.987 3.960 180.00 1.27540 0.00
    4 3 0 2 o 1292.688 1287.146 0.00 1.27847 0.24
    2 0 -8 1 o 680.972 631.228 180.00 1.27927 0.31
    2 5 5 1 o 3245.084 3170.177 180.00 1.26956 1.50
    4 -2 0 2 o 1224.251 1194.974 0.00 1.27275 0.21
    1 4 -6 2 o 2687.686 2530.119 0.00 1.28137 0.66
    2 2 8 1 o 4.064 4.039 180.00 1.27338 0.00
    2 -2 7 2 o 3.969 3.960 180.00 1.27540 0.00
    3 -3 4 1 o 23.652 22.012 180.00 1.26240 0.01
    1 -3 7 1 o 279.416 274.306 180.00 1.27635 0.14
    3 3 6 1 o 2824.734 2690.566 180.00 1.26707 1.25
    2 0 -8 2 o 640.803 631.228 180.00 1.27927 0.14
    2 -3 6 1 o 2861.732 2845.120 0.00 1.27177 1.31
    2 5 5 2 o 3359.921 3170.177 180.00 1.26956 0.77
    1 2 -8 1 o 2155.497 1986.181 180.00 1.27943 1.08
    1 -4 -7 1 o 478.546 441.127 0.00 1.27933 0.23
    3 -3 -5 1 o 2022.884 1900.869 180.00 1.26081 0.81
    3 -2 -6 1 o 5415.854 5106.773 180.00 1.26581 2.12
    2 -3 -7 1 o 1.789 1.769 0.00 1.27037 0.00
    2 2 8 2 o 4.105 4.039 180.00 1.27338 0.00
    0 1 9 1 o 958.152 964.433 180.00 1.28854 0.50
    2 -1 -8 1 o 1592.949 1600.828 0.00 1.27399 0.76
    0 5 6 1 o 596.310 508.292 0.00 1.28466 0.30
    3 5 1 1 o 555.964 519.877 180.00 1.25943 0.23
    3 3 -5 1 o 3577.682 3351.806 0.00 1.26427 1.44
    3 -3 4 2 o 23.832 22.012 180.00 1.26240 0.01
    1 -3 7 2 o 273.138 274.306 180.00 1.27635 0.07
    3 3 6 2 o 2864.170 2690.566 180.00 1.26707 0.63
    2 -3 6 2 o 2933.985 2845.120 0.00 1.27177 0.67
    1 2 -8 2 o 2019.201 1986.181 180.00 1.27943 0.50
    1 -4 -7 2 o 446.665 441.127 0.00 1.27933 0.11
    3 -2 -6 2 o 5422.657 5106.773 180.00 1.26581 1.06
    3 -3 -5 2 o 2055.809 1900.869 180.00 1.26081 0.41
    2 -3 -7 2 o 1.844 1.769 0.00 1.27037 0.00
    0 1 9 2 o 1141.285 964.433 180.00 1.28854 0.30
    0 0 9 1 o 167.746 147.997 0.00 1.28195 0.09
    2 -1 -8 2 o 1606.513 1600.828 0.00 1.27399 0.38
    0 5 6 2 o 569.421 508.292 0.00 1.28466 0.14
    3 5 1 2 o 569.390 519.877 180.00 1.25943 0.12
    1 5 6 1 o 201.904 203.100 180.00 1.27427 0.09
    3 3 -5 2 o 3544.829 3351.806 0.00 1.26427 0.71
    4 -1 3 1 o 48.217 44.751 0.00 1.26514 0.02
    4 -2 1 1 o 2018.169 1900.829 0.00 1.26030 0.71
    1 -3 -8 1 o 2528.400 2536.022 180.00 1.27583 1.21
    3 5 0 1 o 3080.950 2831.009 180.00 1.25419 1.19
    0 6 -1 1 o 5453.171 5500.863 180.00 1.27573 2.47
    4 3 2 1 o 894.353 836.077 180.00 1.26371 0.33
    0 0 9 2 o 161.834 147.997 0.00 1.28195 0.04
    1 5 6 2 o 203.320 203.100 180.00 1.27427 0.05
    4 3 -1 1 o 621.938 585.240 180.00 1.26273 0.22
    3 4 5 1 o 116.619 107.919 0.00 1.25261 0.05
    1 6 -1 2 o 127.671 118.477 0.00 1.26951 0.03
    1 6 3 1 o 2180.567 2184.345 0.00 1.27011 0.99
    4 -1 3 2 o 47.360 44.751 0.00 1.26514 0.01
    4 -2 1 2 o 2067.797 1900.829 0.00 1.26030 0.36
    4 -2 -2 1 o 2707.747 2515.206 0.00 1.25208 0.91
    1 6 -1 1 o 119.488 118.477 0.00 1.26951 0.05
    4 1 4 1 o 642.222 596.000 0.00 1.26555 0.25
    0 6 3 1 o 8069.399 8114.339 0.00 1.27605 3.71
    1 -3 -8 2 o 2519.255 2536.022 180.00 1.27583 0.60
    0 6 -1 2 o 5465.762 5500.863 180.00 1.27573 1.23
    3 5 0 2 o 3029.304 2831.009 180.00 1.25419 0.58
    3 -4 -3 1 o 23.445 23.109 180.00 1.24589 0.01
    2 -5 2 1 o 608.523 568.881 180.00 1.25108 0.26
    4 3 2 2 o 880.893 836.077 180.00 1.26371 0.16
    4 3 -1 2 o 620.119 585.240 180.00 1.26273 0.11
    3 2 -6 2 o 555.498 505.623 0.00 1.25799 0.11
    3 5 2 1 o 5.365 4.939 0.00 1.24982 0.00
    4 2 -3 1 o 139.551 130.411 0.00 1.25916 0.05
    3 4 5 2 o 114.880 107.919 0.00 1.25261 0.02
    1 6 3 2 o 2323.221 2184.345 0.00 1.27011 0.53
    4 -2 -2 2 o 2671.080 2515.206 0.00 1.25208 0.44
    3 2 -6 1 o 546.697 505.623 0.00 1.25799 0.23
    4 1 4 2 o 631.156 596.000 0.00 1.26555 0.12
    0 6 3 2 o 8033.306 8114.339 0.00 1.27605 1.84
    3 -4 -3 2 o 22.335 23.109 180.00 1.24589 0.00
    2 -5 2 2 o 601.084 568.881 180.00 1.25108 0.13
    2 -4 -6 1 o 591.364 549.453 180.00 1.25183 0.26
    3 5 2 2 o 5.163 4.939 0.00 1.24982 0.00
    1 1 9 1 o 17.268 16.546 0.00 1.26034 0.01
    4 2 -3 2 o 145.787 130.411 0.00 1.25916 0.03
    1 -2 8 1 o 105.746 100.431 0.00 1.26259 0.05
    2 -4 -6 2 o 586.009 549.453 180.00 1.25183 0.13
    1 1 9 2 o 18.059 16.546 0.00 1.26034 0.00
    3 1 7 1 o 34.566 33.069 180.00 1.24728 0.01
    1 -2 8 2 o 105.598 100.431 0.00 1.26259 0.02
    1 -5 4 1 o 1657.296 1506.273 0.00 1.25447 0.73
    4 0 4 1 o 4530.618 4092.917 180.00 1.25438 1.71
    3 -4 2 1 o 5104.376 5162.501 180.00 1.23472 1.96
    3 1 7 2 o 32.091 33.069 180.00 1.24728 0.01
    4 0 -4 1 o 4211.023 3913.807 180.00 1.25214 1.43
    1 -6 -1 1 o 400.361 375.268 180.00 1.24717 0.18
    1 -5 4 2 o 1611.033 1506.273 0.00 1.25447 0.35
    2 1 -8 1 o 1184.881 1110.454 0.00 1.25112 0.51
    4 0 4 2 o 4378.916 4092.917 180.00 1.25438 0.82
    3 -4 2 2 o 5296.015 5162.501 180.00 1.23472 1.01
    1 0 9 1 o 0.148 0.134 0.00 1.24987 0.00
    2 -5 -4 1 o 144.604 149.538 180.00 1.23617 0.05
    4 0 -4 2 o 4203.004 3913.807 180.00 1.25214 0.71
    1 -6 -1 2 o 356.050 375.268 180.00 1.24717 0.08
    4 2 4 1 o 64.224 67.512 0.00 1.24410 0.02
    2 1 -8 2 o 1195.469 1110.454 0.00 1.25112 0.25
    3 5 -1 1 o 111.270 112.142 0.00 1.23462 0.04
    0 2 9 1 o 7199.528 7099.541 0.00 1.26093 3.62
    1 -4 6 1 o 93.072 88.116 180.00 1.24681 0.04
    1 0 9 2 o 0.149 0.134 0.00 1.24987 0.00
    2 -5 -4 2 o 151.794 149.538 180.00 1.23617 0.03
    2 4 7 1 o 2652.823 2790.306 0.00 1.23683 1.20
    4 2 4 2 o 63.266 67.512 0.00 1.24410 0.01
    3 5 -1 2 o 116.231 112.142 0.00 1.23462 0.02
    0 2 9 2 o 7773.283 7099.541 0.00 1.26093 1.95
    1 -6 -2 1 o 2049.475 2207.636 0.00 1.23995 0.87
    1 -6 0 1 o 3677.769 3953.450 0.00 1.23994 1.51
    1 -4 6 2 o 83.097 88.116 180.00 1.24681 0.02
    4 1 -4 1 o 2128.445 2261.698 0.00 1.24343 0.70
    4 3 3 1 o 56.408 56.972 0.00 1.23474 0.02
    4 -2 2 1 o 2300.580 2281.795 180.00 1.23384 0.79
    2 4 7 2 o 2817.549 2790.306 0.00 1.23683 0.63
    3 4 -4 1 o 11.658 11.352 180.00 1.22882 0.00
    4 3 -2 1 o 737.939 718.457 0.00 1.23322 0.24
    1 -6 -2 2 o 2069.440 2207.636 0.00 1.23995 0.44
    1 -6 0 2 o 3713.121 3953.450 0.00 1.23994 0.76
    2 -1 8 1 o 370.778 390.221 0.00 1.23644 0.15
    4 1 -4 2 o 2108.920 2261.698 0.00 1.24343 0.35
    4 3 3 2 o 59.555 56.972 0.00 1.23474 0.01
    3 5 3 1 o 435.806 442.398 0.00 1.22632 0.18
    4 -2 2 2 o 2382.463 2281.795 180.00 1.23384 0.41
    3 4 -4 2 o 11.095 11.352 180.00 1.22882 0.00
    2 6 1 1 o 606.920 574.265 180.00 1.23036 0.25
    1 2 9 1 o 18.767 20.493 0.00 1.23861 0.01
    4 3 -2 2 o 758.067 718.457 0.00 1.23322 0.12
    1 0 -9 1 o 44.727 39.964 0.00 1.24862 0.02
    3 2 7 1 o 125.634 120.555 180.00 1.22967 0.06
    4 -1 -4 1 o 1431.129 1378.088 0.00 1.22930 0.47
    3 0 7 1 o 2969.307 2921.793 0.00 1.23360 1.28
    1 -1 -9 1 o 175.260 164.726 0.00 1.25040 0.09
    2 -1 8 2 o 399.873 390.221 0.00 1.23644 0.08
    2 -2 -8 1 o 85.935 91.614 0.00 1.23647 0.04
    3 5 3 2 o 411.764 442.398 0.00 1.22632 0.08
    2 6 1 2 o 584.179 574.265 180.00 1.23036 0.12
    0 1 -9 1 o 48.602 52.103 0.00 1.24266 0.02
    1 2 9 2 o 19.752 20.493 0.00 1.23861 0.00
    1 0 -9 2 o 38.699 39.964 0.00 1.24862 0.01
    2 -4 5 1 o 150.525 151.034 0.00 1.22658 0.06
    3 2 7 2 o 119.713 120.555 180.00 1.22967 0.03
    3 0 -7 1 o 2162.484 2056.058 180.00 1.23080 0.84
    4 -1 -4 2 o 1359.029 1378.088 0.00 1.22930 0.22
    3 0 7 2 o 3074.529 2921.793 0.00 1.23360 0.66
    1 -1 -9 2 o 194.154 164.726 0.00 1.25040 0.05
    4 -2 -3 1 o 3677.518 3935.984 180.00 1.22107 1.18
    2 -2 -8 2 o 94.326 91.614 0.00 1.23647 0.02
    1 6 -2 1 o 96.946 92.065 0.00 1.23261 0.04
    2 5 -4 1 o 911.036 973.450 0.00 1.22411 0.35
    0 1 -9 2 o 47.793 52.103 0.00 1.24266 0.01
    2 6 2 1 o 19.218 21.253 0.00 1.22362 0.01
    2 -4 5 2 o 140.175 151.034 0.00 1.22658 0.03
    3 0 -7 2 o 2100.563 2056.058 180.00 1.23080 0.40
    2 6 0 1 o 257.372 281.886 180.00 1.22322 0.11
    0 6 -2 1 o 1.850 2.078 0.00 1.23837 0.00
    4 -2 -3 2 o 3678.867 3935.984 180.00 1.22107 0.59
    1 -5 -6 1 o 34.187 31.557 180.00 1.23039 0.02
    2 3 8 1 o 1215.749 1313.251 0.00 1.22169 0.57
    1 6 4 1 o 1472.127 1421.421 0.00 1.23344 0.62
    1 6 -2 2 o 98.612 92.065 0.00 1.23261 0.02
    2 5 -4 2 o 909.783 973.450 0.00 1.22411 0.18
    2 6 2 2 o 19.601 21.253 0.00 1.22362 0.00
    0 6 4 1 o 613.808 689.615 180.00 1.23880 0.26
    2 6 0 2 o 264.563 281.886 180.00 1.22322 0.06
    0 6 -2 2 o 1.997 2.078 0.00 1.23837 0.00
    2 3 -7 1 o 167.692 177.598 0.00 1.21922 0.08
    1 -5 -6 2 o 32.504 31.557 180.00 1.23039 0.01
    2 3 8 2 o 1241.097 1313.251 0.00 1.22169 0.29
    1 6 4 2 o 1535.804 1421.421 0.00 1.23344 0.32
    0 6 4 2 o 648.204 689.615 180.00 1.23880 0.14
    0 5 -5 1 o 225.375 210.994 0.00 1.22931 0.10
    2 3 -7 2 o 159.769 177.598 0.00 1.21922 0.04
    3 -4 -4 1 o 1824.433 2154.045 0.00 1.20652 0.63
    3 -1 -7 1 o 33.438 35.102 0.00 1.21979 0.01
    1 5 -5 1 o 18.682 19.788 180.00 1.21948 0.01
    1 -6 -3 1 o 1224.830 1279.678 180.00 1.21902 0.50
    1 -6 1 1 o 400.569 419.047 180.00 1.21900 0.17
    0 5 -5 2 o 210.268 210.994 0.00 1.22931 0.05
    3 -4 -4 2 o 1901.447 2154.045 0.00 1.20652 0.33
    3 -1 -7 2 o 32.928 35.102 0.00 1.21979 0.01
    1 5 -5 2 o 18.049 19.788 180.00 1.21948 0.00
    1 -6 -3 2 o 1158.724 1279.678 180.00 1.21902 0.23
    1 -6 1 2 o 377.502 419.047 180.00 1.21900 0.08
    3 -2 6 1 o 1.000 1.349 0.00 1.21094 0.00
    0 4 8 1 o 1759.952 1676.806 0.00 1.22786 0.81
    2 -5 3 1 o 1122.333 1295.285 180.00 1.20482 0.42
    4 -1 4 1 o 1209.236 1450.118 0.00 1.21305 0.39
    3 -2 6 2 o 0.964 1.349 0.00 1.21094 0.00
    3 1 -7 1 o 114.739 134.909 0.00 1.21177 0.04
    3 5 -2 1 o 189.013 212.115 180.00 1.20266 0.07
    0 4 8 2 o 1510.999 1676.806 0.00 1.22786 0.34
    1 4 8 1 o 2760.013 3213.549 180.00 1.21496 1.22
    2 -5 3 2 o 1165.850 1295.285 180.00 1.20482 0.22
    4 -1 4 2 o 1192.833 1450.118 0.00 1.21305 0.19
    2 4 -6 1 o 4711.685 5500.245 180.00 1.20493 1.89
    1 1 -9 1 o 1388.136 1502.088 0.00 1.21615 0.63
    3 1 -7 2 o 112.245 134.909 0.00 1.21177 0.02
    3 5 -2 2 o 191.260 212.115 180.00 1.20266 0.03
    1 4 8 2 o 2636.679 3213.549 180.00 1.21496 0.58
    2 6 3 1 o 3927.048 4471.898 180.00 1.20368 1.54
    2 5 6 1 o 15.811 18.669 0.00 1.20356 0.01
    2 6 -1 1 o 5899.410 6656.542 0.00 1.20292 2.29
    2 4 -6 2 o 4919.839 5500.245 180.00 1.20493 0.98
    1 1 -9 2 o 1192.130 1502.088 0.00 1.21615 0.27
    1 -1 9 1 o 421.274 533.327 180.00 1.20947 0.19
    3 -4 3 1 o 4291.563 4187.646 0.00 1.19238 1.58
    4 2 -4 1 o 2043.344 2401.307 180.00 1.20506 0.68
    1 -2 -9 1 o 21.342 23.368 0.00 1.22111 0.01
    2 6 3 2 o 4024.076 4471.898 180.00 1.20368 0.78
    2 5 6 2 o 16.307 18.669 0.00 1.20356 0.00
    4 1 5 1 o 1212.463 1408.393 0.00 1.20458 0.45
    4 -2 3 1 o 43.548 46.695 0.00 1.19593 0.02
    2 6 -1 2 o 5959.513 6656.542 0.00 1.20292 1.15
    1 -1 9 2 o 424.276 533.327 180.00 1.20947 0.10
    3 -4 3 2 o 4399.196 4187.646 0.00 1.19238 0.80
    1 -2 -9 2 o 23.868 23.368 0.00 1.22111 0.01
    4 2 -4 2 o 2148.587 2401.307 180.00 1.20506 0.36
    4 1 5 2 o 1262.833 1408.393 0.00 1.20458 0.23
    3 -3 5 1 o 4352.147 4298.836 180.00 1.19315 1.63
    4 -2 3 2 o 47.687 46.695 0.00 1.19593 0.01
    3 -3 -6 1 o 3645.308 3515.295 0.00 1.19152 1.27
    3 5 4 1 o 2083.452 1999.939 0.00 1.19120 0.76
    4 3 4 1 o 116.468 119.792 180.00 1.19466 0.04
    3 -3 5 2 o 4535.006 4298.836 180.00 1.19315 0.85
    4 4 1 1 o 5168.427 4882.969 0.00 1.18971 1.74
    0 3 -8 1 o 875.275 1009.945 180.00 1.20460 0.38
    3 -3 -6 2 o 3690.583 3515.295 0.00 1.19152 0.64
    4 3 -3 1 o 36.024 35.056 0.00 1.19273 0.01
    3 5 4 2 o 2097.735 1999.939 0.00 1.19120 0.38
    2 2 -8 1 o 2456.233 2610.750 180.00 1.19563 0.99
    4 3 4 2 o 125.295 119.792 180.00 1.19466 0.02
    4 4 0 1 o 1724.707 1645.104 180.00 1.18732 0.58
    3 -1 7 1 o 866.417 823.403 180.00 1.19154 0.33
    2 -5 -5 1 o 1685.495 1607.817 180.00 1.18714 0.62
    3 4 6 1 o 29.126 27.844 0.00 1.18704 0.01
    4 4 1 2 o 5110.344 4882.969 0.00 1.18971 0.86
    0 3 -8 2 o 913.370 1009.945 180.00 1.20460 0.20
    4 3 -3 2 o 37.011 35.056 0.00 1.19273 0.01
    4 -3 0 1 o 80.676 71.409 180.00 1.18092 0.03
    4 -3 -1 1 o 662.140 589.272 180.00 1.18072 0.20
    4 0 5 1 o 0.015 0.010 180.00 1.19279 0.00
    2 2 -8 2 o 2700.248 2610.750 180.00 1.19563 0.55
    3 3 7 1 o 1.853 1.731 180.00 1.18448 0.00
    4 4 0 2 o 1732.719 1645.104 180.00 1.18732 0.29
    3 -1 7 2 o 865.588 823.403 180.00 1.19154 0.16
    2 -5 -5 2 o 1702.973 1607.817 180.00 1.18714 0.31
    3 4 6 2 o 29.467 27.844 0.00 1.18704 0.01
    1 5 7 1 o 2514.077 2586.850 0.00 1.19449 1.07
    4 -3 0 2 o 85.726 71.409 180.00 1.18092 0.01
    4 -3 -1 2 o 698.018 589.272 180.00 1.18072 0.10
    4 0 -5 1 o 413.789 389.548 0.00 1.19038 0.13
    3 3 -6 1 o 28.356 25.647 0.00 1.18177 0.01
    0 5 7 1 o 1899.363 2131.976 0.00 1.20298 0.79
    4 0 5 2 o 0.020 0.010 180.00 1.19279 0.00
    3 3 7 2 o 1.962 1.731 180.00 1.18448 0.00
    0 3 9 1 o 1857.105 2145.927 180.00 1.20517 0.80
    4 2 5 1 o 3368.134 3198.604 180.00 1.18814 1.20
    1 5 7 2 o 2772.914 2586.850 0.00 1.19449 0.59
    4 -2 -4 1 o 110.935 95.876 180.00 1.17972 0.03
    4 4 2 1 o 54.203 45.027 180.00 1.17958 0.02
    4 0 -5 2 o 408.535 389.548 0.00 1.19038 0.06
    0 5 7 2 o 1910.570 2131.976 0.00 1.20298 0.40
    3 3 -6 2 o 30.980 25.647 0.00 1.18177 0.01
    0 4 -7 1 o 714.142 714.149 0.00 1.19386 0.32
    0 3 9 2 o 1956.492 2145.927 180.00 1.20517 0.42
    1 -6 -4 1 o 1701.621 1633.106 180.00 1.18636 0.65
    1 -6 2 1 o 303.415 290.580 180.00 1.18634 0.12
    1 3 9 1 o 193.725 182.109 180.00 1.18931 0.08
    4 2 5 2 o 3352.991 3198.604 180.00 1.18814 0.59
    3 -2 -7 1 o 334.066 294.015 0.00 1.18101 0.13
    4 -2 -4 2 o 116.079 95.876 180.00 1.17972 0.02
    4 4 2 2 o 57.328 45.027 180.00 1.17958 0.01
    0 6 -3 1 o 1860.965 1705.980 180.00 1.19120 0.74
    1 3 -8 1 o 0.055 0.038 0.00 1.18775 0.00
    0 4 -7 2 o 774.761 714.149 0.00 1.19386 0.17
    1 -6 -4 2 o 1725.974 1633.106 180.00 1.18636 0.33
    1 -6 2 2 o 308.297 290.580 180.00 1.18634 0.06
    1 3 9 2 o 189.076 182.109 180.00 1.18931 0.04
    1 6 -3 1 o 559.315 538.485 0.00 1.18601 0.22
    1 -5 5 1 o 3.241 2.967 0.00 1.18215 0.00
    3 -2 -7 2 o 361.900 294.015 0.00 1.18101 0.07
    0 6 -3 2 o 1800.989 1705.980 180.00 1.19120 0.36
    4 -3 1 1 o 1134.643 1031.531 180.00 1.16894 0.35
    1 3 -8 2 o 0.053 0.038 0.00 1.18775 0.00
    1 4 -7 1 o 3591.450 3206.116 180.00 1.18110 1.47
    4 1 -5 1 o 282.939 251.273 180.00 1.18081 0.09
    4 -3 -2 1 o 99.598 91.487 180.00 1.16835 0.03
    4 4 -1 1 o 145.255 120.182 180.00 1.17265 0.05
    1 6 5 1 o 1108.698 1058.685 180.00 1.18700 0.47
    1 6 -3 2 o 568.663 538.485 0.00 1.18601 0.11
    1 -5 5 2 o 3.655 2.967 0.00 1.18215 0.00
    0 6 5 1 o 54.504 49.421 180.00 1.19172 0.02
    2 1 9 2 o 894.530 722.054 0.00 1.17741 0.19
    4 -3 1 2 o 1129.465 1031.531 180.00 1.16894 0.17
    1 4 -7 2 o 3951.911 3206.116 180.00 1.18110 0.81
    4 1 -5 2 o 306.712 251.273 180.00 1.18081 0.05
    4 4 -1 2 o 131.600 120.182 180.00 1.17265 0.02
    4 -3 -2 2 o 98.657 91.487 180.00 1.16835 0.01
    2 -4 -7 1 o 911.467 741.625 0.00 1.17374 0.35
    2 1 9 1 o 887.741 722.054 0.00 1.17741 0.37
    1 6 5 2 o 1109.397 1058.685 180.00 1.18700 0.24
    1 -4 -8 1 o 4126.728 3951.048 0.00 1.18372 1.70
    4 -1 -5 1 o 12.630 10.329 0.00 1.17273 0.00
    2 6 4 1 o 222.044 185.696 0.00 1.17238 0.08
    0 6 5 2 o 52.681 49.421 180.00 1.19172 0.01
    2 -3 7 1 o 7.141 5.515 0.00 1.17578 0.00
    2 6 -2 1 o 221.375 190.891 180.00 1.17133 0.09
    2 -4 -7 2 o 838.341 741.625 0.00 1.17374 0.16
    2 -3 -8 1 o 717.777 569.774 0.00 1.17451 0.28
    1 -4 -8 2 o 4477.274 3951.048 0.00 1.18372 0.92
    4 -1 -5 2 o 11.513 10.329 0.00 1.17273 0.00
    3 5 -3 1 o 1058.934 1015.561 0.00 1.16111 0.36
    2 6 4 2 o 201.714 185.696 0.00 1.17238 0.04
    2 -3 7 2 o 6.944 5.515 0.00 1.17578 0.00
    2 6 -2 2 o 208.496 190.891 180.00 1.17133 0.04
    0 2 -9 1 o 2296.039 1836.760 180.00 1.17887 1.01
    2 -3 -8 2 o 668.527 569.774 0.00 1.17451 0.13
    3 -4 -5 1 o 356.204 344.621 180.00 1.15879 0.12
    3 2 -7 1 o 142.595 128.000 180.00 1.16658 0.05
    3 5 -3 2 o 1044.682 1015.561 0.00 1.16111 0.18
    3 4 -5 1 o 6.199 5.993 180.00 1.16236 0.00
    0 2 -9 2 o 2372.566 1836.760 180.00 1.17887 0.52
    2 -2 8 1 o 3494.328 3233.708 180.00 1.16854 1.44
    3 -4 -5 2 o 344.223 344.621 180.00 1.15879 0.06
    3 2 -7 2 o 136.749 128.000 180.00 1.16658 0.03
    3 4 -5 2 o 6.174 5.993 180.00 1.16236 0.00
    2 2 9 1 o 4699.310 4477.656 180.00 1.16307 1.97
    4 4 3 1 o 1101.049 1073.328 0.00 1.15787 0.37
    2 -2 8 2 o 3612.834 3233.708 180.00 1.16854 0.74
    2 0 9 1 o 111.317 100.277 180.00 1.16537 0.05
    2 5 -5 1 o 19.570 19.448 0.00 1.15648 0.01
    2 2 9 2 o 4684.180 4477.656 180.00 1.16307 0.98
    1 -3 8 1 o 137.483 123.067 180.00 1.16721 0.06
    4 4 3 2 o 1046.660 1073.328 0.00 1.15787 0.17
    2 0 9 2 o 103.410 100.277 180.00 1.16537 0.02
    3 -5 -1 1 o 126.880 122.064 0.00 1.14524 0.04
    2 5 -5 2 o 18.565 19.448 0.00 1.15648 0.00
    4 -3 -3 1 o 1176.378 1130.658 0.00 1.14491 0.34
    1 -3 8 2 o 134.388 123.067 180.00 1.16721 0.03
    2 0 -9 1 o 7.348 7.043 0.00 1.16334 0.00
    2 -5 4 1 o 53.195 55.062 0.00 1.15169 0.02
    4 -1 5 1 o 311.906 321.273 180.00 1.15514 0.10
    3 -5 -1 2 o 125.513 122.064 0.00 1.14524 0.02
    4 -3 -3 2 o 1157.145 1130.658 0.00 1.14491 0.17
    2 -1 -9 1 o 14.514 14.103 0.00 1.16133 0.00
    3 -5 0 1 o 1026.629 1009.275 0.00 1.14161 0.31
    4 -3 2 1 o 1714.205 1647.302 0.00 1.14584 0.51
    1 -3 -9 1 o 351.964 309.050 0.00 1.16676 0.14
    4 -2 4 1 o 5291.702 5422.955 180.00 1.14972 1.72
    2 0 -9 2 o 7.419 7.043 0.00 1.16334 0.00
    2 -5 4 2 o 54.814 55.062 0.00 1.15169 0.01
    1 2 -9 1 o 1059.078 1008.542 180.00 1.15957 0.42
    3 1 8 1 o 307.310 323.503 180.00 1.15259 0.13
    4 -1 5 2 o 303.822 321.273 180.00 1.15514 0.05
    2 -1 -9 2 o 14.473 14.103 0.00 1.16133 0.00
    3 5 5 1 o 106.028 103.536 0.00 1.14742 0.04
    3 -5 0 2 o 1006.484 1009.275 0.00 1.14161 0.15
    1 -5 -7 1 o 234.439 227.942 180.00 1.15802 0.08
    4 4 -2 1 o 945.775 915.934 180.00 1.14700 0.29
    4 -3 2 2 o 1704.800 1647.302 0.00 1.14584 0.25
    1 -3 -9 2 o 328.134 309.050 0.00 1.16676 0.06
    3 -4 4 1 o 0.320 0.291 180.00 1.14273 0.00
    4 -2 4 2 o 5618.435 5422.955 180.00 1.14972 0.91
    4 3 5 1 o 2447.522 2365.674 0.00 1.14674 0.81
    2 -6 -1 1 o 1490.158 1445.882 180.00 1.14248 0.52
    3 -5 -2 1 o 70.855 70.887 180.00 1.13768 0.02
    2 4 8 1 o 173.811 178.370 180.00 1.14997 0.06
    1 2 -9 2 o 1027.884 1008.542 180.00 1.15957 0.20
    3 1 8 2 o 314.766 323.503 180.00 1.15259 0.07
    2 -4 6 1 o 4983.679 5073.477 180.00 1.14917 1.91
    4 3 -4 1 o 2.360 2.207 0.00 1.14456 0.00
    3 5 5 2 o 108.975 103.536 0.00 1.14742 0.02
    1 -5 -7 2 o 218.825 227.942 180.00 1.15802 0.04
    4 4 -2 2 o 964.726 915.934 180.00 1.14700 0.15
    3 -4 4 2 o 0.284 0.291 180.00 1.14273 0.00
    4 3 5 2 o 2477.197 2365.674 0.00 1.14674 0.41
    2 -6 -1 2 o 1432.143 1445.882 180.00 1.14248 0.25
    2 4 8 2 o 183.059 178.370 180.00 1.14997 0.03
    3 -5 -2 2 o 71.482 70.887 180.00 1.13768 0.01
    1 -4 7 1 o 2928.937 3121.607 0.00 1.15398 1.18
    2 -4 6 2 o 5309.467 5073.477 180.00 1.14917 1.01
    4 2 -5 1 o 100.032 94.948 0.00 1.14590 0.03
    4 3 -4 2 o 2.250 2.207 0.00 1.14456 0.00
    2 -6 0 1 o 6.030 6.077 0.00 1.13697 0.00
    2 -6 -2 1 o 5.632 5.678 0.00 1.13687 0.00
    3 2 8 1 o 472.634 475.110 0.00 1.14051 0.18
    1 -4 7 2 o 2923.366 3121.607 0.00 1.15398 0.59
    4 2 -5 2 o 99.397 94.948 0.00 1.14590 0.02
    0 1 10 1 o 0.745 0.653 180.00 1.16052 0.00
    0 5 -6 1 o 783.170 808.731 180.00 1.14939 0.30
    2 -6 0 2 o 6.092 6.077 0.00 1.13697 0.00
    2 -6 -2 2 o 5.705 5.678 0.00 1.13687 0.00
    3 2 8 2 o 468.794 475.110 0.00 1.14051 0.09
    1 -6 -5 1 o 387.878 362.487 0.00 1.14476 0.15
    1 -6 3 1 o 18.876 17.206 0.00 1.14473 0.01
    0 0 10 1 o 603.285 665.106 0.00 1.15376 0.26
    4 1 6 1 o 1077.456 1095.659 0.00 1.14034 0.36
    1 -2 9 1 o 2831.026 2722.564 0.00 1.14710 1.18
    0 1 10 2 o 0.691 0.653 180.00 1.16052 0.00
    3 0 8 1 o 3089.848 3158.423 180.00 1.13990 1.20
    0 5 -6 2 o 851.247 808.731 180.00 1.14939 0.16
    3 -5 1 1 o 20.355 17.650 0.00 1.12710 0.01
    1 -6 -5 2 o 371.050 362.487 0.00 1.14476 0.07
    1 -6 3 2 o 17.746 17.206 0.00 1.14473 0.00
    0 0 10 2 o 593.908 665.106 0.00 1.15376 0.13
    1 5 -6 1 o 357.132 356.058 0.00 1.14130 0.16
    1 -2 9 2 o 2923.013 2722.564 0.00 1.14710 0.61
    4 1 6 2 o 1075.013 1095.659 0.00 1.14034 0.18
    3 0 8 2 o 3114.143 3158.423 180.00 1.13990 0.60
    2 -5 -6 1 o 3.838 3.796 180.00 1.13245 0.00
    3 -5 1 2 o 21.716 17.650 0.00 1.12710 0.00
    2 5 7 1 o 939.377 942.853 180.00 1.13572 0.34
    1 5 -6 2 o 342.826 356.058 0.00 1.14130 0.08
    4 -2 -5 1 o 1513.721 1460.760 180.00 1.13127 0.45
    2 6 -3 1 o 2033.776 1975.257 0.00 1.13107 0.72
    3 0 -8 1 o 2624.280 2672.873 0.00 1.13738 0.91
    2 1 -9 1 o 595.525 613.493 180.00 1.14018 0.22
    2 -5 -6 2 o 4.041 3.796 180.00 1.13245 0.00
    1 1 10 1 o 2662.409 2806.392 180.00 1.13984 1.08
    2 5 7 2 o 945.666 942.853 180.00 1.13572 0.17
    2 6 5 1 o 311.331 309.190 180.00 1.13234 0.12
    4 -2 -5 2 o 1601.029 1460.760 180.00 1.13127 0.24
    2 6 -3 2 o 2173.042 1975.257 0.00 1.13107 0.38
    3 -5 -3 1 o 1126.118 918.082 180.00 1.11958 0.37
    3 0 -8 2 o 2648.098 2672.873 0.00 1.13738 0.46
    2 1 -9 2 o 600.363 613.493 180.00 1.14018 0.11
    3 -1 -8 1 o 207.029 198.814 180.00 1.13048 0.07
    1 1 10 2 o 2753.446 2806.392 180.00 1.13984 0.56
    4 4 4 1 o 194.581 169.054 0.00 1.12642 0.07
    1 6 -4 1 o 2710.491 2765.564 0.00 1.13323 0.98
    2 6 5 2 o 331.645 309.190 180.00 1.13234 0.06
    3 -2 7 1 o 2356.055 2178.213 0.00 1.12907 0.88
    3 6 1 1 o 401.116 317.942 180.00 1.12111 0.14
    3 -5 -3 2 o 1093.909 918.082 180.00 1.11958 0.18
    4 0 6 1 o 1131.403 1035.013 180.00 1.12851 0.38
    2 -6 1 1 o 2616.153 2114.039 0.00 1.12081 0.89
    0 6 -4 1 o 872.345 904.017 0.00 1.13781 0.32
    2 -6 -3 1 o 4561.723 3687.889 180.00 1.12062 1.55
    4 2 6 1 o 54.671 50.019 180.00 1.12817 0.02
    2 -2 -9 1 o 5457.088 5548.678 180.00 1.13454 2.05
    1 6 6 1 o 894.538 914.336 0.00 1.13431 0.33
    3 -1 -8 2 o 219.864 198.814 180.00 1.13048 0.03
    4 4 4 2 o 207.295 169.054 0.00 1.12642 0.04
    1 6 -4 2 o 2879.423 2765.564 0.00 1.13323 0.52
    3 -3 6 1 o 0.504 0.386 0.00 1.12338 0.00
    0 6 6 1 o 1596.738 1683.668 180.00 1.13837 0.60
    3 -2 7 2 o 2513.308 2178.213 0.00 1.12907 0.47
    4 0 -6 1 o 907.434 781.465 180.00 1.12606 0.28
    3 6 1 2 o 392.240 317.942 180.00 1.12111 0.07
    2 -1 9 1 o 440.717 410.446 180.00 1.12924 0.17
    4 0 6 2 o 1209.088 1035.013 180.00 1.12851 0.20
    2 -6 1 2 o 2553.977 2114.039 0.00 1.12081 0.43
    0 6 -4 2 o 893.906 904.017 0.00 1.13781 0.17
    3 -3 -7 1 o 1106.728 882.315 0.00 1.12176 0.39
    2 -6 -3 2 o 4445.909 3687.889 180.00 1.12062 0.75
    4 2 6 2 o 58.096 50.019 180.00 1.12817 0.01
    0 2 10 1 o 94.654 87.892 180.00 1.14209 0.04
    2 -2 -9 2 o 5593.763 5548.678 180.00 1.13454 1.05
    2 3 9 1 o 2329.872 1973.880 0.00 1.12507 0.90
    1 6 6 2 o 923.822 914.336 0.00 1.13431 0.17
    3 -3 6 2 o 0.518 0.386 0.00 1.12338 0.00
    4 -3 -4 1 o 2.611 2.314 180.00 1.11235 0.00
    3 4 7 1 o 538.040 435.470 0.00 1.12009 0.20
    1 0 10 1 o 1727.658 1658.364 0.00 1.13025 0.71
    3 6 2 1 o 1715.577 1467.225 0.00 1.11606 0.57
    0 6 6 2 o 1690.475 1683.668 180.00 1.13837 0.32
    4 0 -6 2 o 968.831 781.465 180.00 1.12606 0.15
    3 6 0 1 o 2078.907 1795.880 0.00 1.11566 0.67
    2 -1 9 2 o 468.997 410.446 180.00 1.12924 0.09
    2 3 -8 1 o 2.769 1.111 180.00 1.12289 0.00
    3 -3 -7 2 o 1095.633 882.315 0.00 1.12176 0.19
    0 2 10 2 o 80.502 87.892 180.00 1.14209 0.02
    2 3 9 2 o 2446.639 1973.880 0.00 1.12507 0.47
    4 -3 -4 2 o 2.622 2.314 180.00 1.11235 0.00
    1 0 10 2 o 1849.704 1658.364 0.00 1.13025 0.38
    4 -3 3 1 o 553.961 480.296 0.00 1.11354 0.17
    3 4 7 2 o 520.415 435.470 0.00 1.12009 0.10
    3 6 2 2 o 1683.197 1467.225 0.00 1.11606 0.28
    3 1 -8 1 o 509.117 411.863 180.00 1.12053 0.16
    3 5 -4 1 o 1627.009 1420.851 0.00 1.11309 0.53
    2 4 -7 1 o 86.580 67.094 0.00 1.12039 0.04
    3 6 0 2 o 2056.156 1795.880 0.00 1.11566 0.33
    2 3 -8 2 o 2.860 1.111 180.00 1.12289 0.00
    4 4 -3 1 o 3381.682 2935.266 180.00 1.11247 1.04
    1 2 10 1 o 4076.759 3452.333 0.00 1.12548 1.68
    4 -3 3 2 o 559.170 480.296 0.00 1.11354 0.09
    3 1 -8 2 o 491.769 411.863 180.00 1.12053 0.08
    3 5 -4 2 o 1647.498 1420.851 0.00 1.11309 0.27
    2 4 -7 2 o 82.977 67.094 0.00 1.12039 0.02
    1 0 -10 1 o 1436.060 1339.424 180.00 1.12923 0.56
    0 4 9 1 o 541.078 544.903 0.00 1.13161 0.21
    4 4 -3 2 o 3431.119 2935.266 180.00 1.11247 0.53
    4 -1 -6 1 o 534.516 466.763 0.00 1.11282 0.15
    1 2 10 2 o 4384.857 3452.333 0.00 1.12548 0.90
    4 1 -6 1 o 1001.137 852.096 180.00 1.11620 0.31
    1 -1 -10 1 o 2563.194 2673.876 0.00 1.13237 0.99
    1 4 9 1 o 950.762 743.937 0.00 1.12153 0.38
    0 4 9 2 o 591.954 544.903 0.00 1.13161 0.11
    1 0 -10 2 o 1518.411 1339.424 180.00 1.12923 0.30
    3 -5 2 1 o 682.391 591.400 0.00 1.10291 0.21
    0 1 -10 1 o 166.410 126.098 0.00 1.12307 0.08
    4 -1 -6 2 o 541.374 466.763 0.00 1.11282 0.08
    4 1 -6 2 o 977.238 852.096 180.00 1.11620 0.15
    3 -4 -6 1 o 526.962 457.158 180.00 1.10600 0.16
    1 -1 -10 2 o 2841.588 2673.876 0.00 1.13237 0.55
    0 5 8 1 o 995.614 806.870 180.00 1.12430 0.37
    1 4 9 2 o 931.072 743.937 0.00 1.12153 0.18
    3 -5 2 2 o 652.530 591.400 0.00 1.10291 0.10
    0 1 -10 2 o 169.733 126.098 0.00 1.12307 0.04
    1 5 8 1 o 3214.032 2655.116 0.00 1.11741 1.25
    1 7 1 1 o 5.730 4.492 0.00 1.12017 0.00
    3 -4 -6 2 o 530.484 457.158 180.00 1.10600 0.08
    0 5 8 2 o 1044.915 806.870 180.00 1.12430 0.20
    0 7 1 1 o 49.820 35.978 180.00 1.12123 0.02
    3 3 8 1 o 1679.910 1457.694 180.00 1.10588 0.60
    1 5 8 2 o 3006.881 2655.116 0.00 1.11741 0.58
    1 7 1 2 o 5.389 4.492 0.00 1.12017 0.00
    3 6 3 1 o 1250.773 1105.311 180.00 1.10091 0.42
    1 7 2 1 o 3496.122 2943.315 0.00 1.11678 1.24
    1 -5 6 1 o 230.080 198.944 0.00 1.11062 0.08
    3 6 -1 1 o 1.500 1.271 0.00 1.10014 0.00
    1 7 0 1 o 431.215 381.628 0.00 1.11309 0.14
    3 3 -7 1 o 185.944 159.638 180.00 1.10333 0.06
    0 7 1 2 o 47.752 35.978 180.00 1.12123 0.01
    3 3 8 2 o 1699.122 1457.694 180.00 1.10588 0.30
    3 6 3 2 o 1166.060 1105.311 180.00 1.10091 0.20
    3 5 6 1 o 149.374 142.009 0.00 1.09805 0.05
    1 7 2 2 o 3259.027 2943.315 0.00 1.11678 0.57
    3 -1 8 1 o 309.850 265.516 0.00 1.10477 0.10
    1 -5 6 2 o 227.050 198.944 0.00 1.11062 0.04
    3 6 -1 2 o 1.356 1.271 0.00 1.10014 0.00
    1 7 0 2 o 445.727 381.628 0.00 1.11309 0.07
    3 3 -7 2 o 177.369 159.638 180.00 1.10333 0.03
    0 7 2 1 o 615.534 500.164 180.00 1.11778 0.21
    3 -5 -4 1 o 1418.810 1330.934 180.00 1.09238 0.42
    3 4 -6 1 o 872.138 832.841 180.00 1.09562 0.29
    0 7 0 1 o 940.029 852.350 180.00 1.11418 0.34
    3 5 6 2 o 148.829 142.009 0.00 1.09805 0.02
    2 -6 2 1 o 210.038 199.291 180.00 1.09531 0.08
    2 -6 -4 1 o 112.479 107.145 0.00 1.09505 0.03
    3 -1 8 2 o 305.950 265.516 0.00 1.10477 0.05
    4 5 1 1 o 688.337 653.917 180.00 1.09474 0.20
    4 -2 5 1 o 178.085 169.075 0.00 1.09839 0.06
    5 0 0 1 o 470.547 412.993 180.00 1.11317 0.13
    0 7 2 2 o 548.376 500.164 180.00 1.11778 0.09
    4 -4 -1 1 o 2758.585 2624.981 0.00 1.08631 0.78
    5 1 0 1 o 18.265 15.504 180.00 1.11698 0.00
    3 -2 -8 1 o 26.578 22.897 0.00 1.10108 0.01
    3 -5 -4 2 o 1413.022 1330.934 180.00 1.09238 0.21
    0 7 0 2 o 984.184 852.350 180.00 1.11418 0.18
    3 4 -6 2 o 892.169 832.841 180.00 1.09562 0.15
    4 -4 0 1 o 857.042 821.129 180.00 1.08485 0.25
    2 -6 2 2 o 214.424 199.291 180.00 1.09531 0.04
    2 -6 -4 2 o 114.166 107.145 0.00 1.09505 0.02
    4 5 1 2 o 698.893 653.917 180.00 1.09474 0.10
    4 -2 5 2 o 176.445 169.075 0.00 1.09839 0.03
    5 0 0 2 o 487.449 412.993 180.00 1.11317 0.07
    5 0 -1 1 o 1588.908 1401.553 180.00 1.10778 0.41
    2 -4 -8 1 o 478.843 456.477 180.00 1.09855 0.16
    5 1 0 2 o 15.922 15.504 180.00 1.11698 0.00
    2 -5 5 1 o 2.420 2.270 0.00 1.09502 0.00
    3 -2 -8 2 o 24.244 22.897 0.00 1.10108 0.00
    4 -4 -1 2 o 2704.719 2624.981 0.00 1.08631 0.38
    4 5 0 1 o 103.880 97.185 0.00 1.09124 0.03
    4 -1 6 1 o 443.565 421.742 0.00 1.09481 0.15
    5 1 1 1 o 197.730 184.059 0.00 1.11376 0.05
    4 3 6 1 o 100.053 94.161 0.00 1.09419 0.04
    4 -4 0 2 o 836.004 821.129 180.00 1.08485 0.12
    1 -2 -10 1 o 2632.862 2256.055 180.00 1.11220 1.01
    5 0 -1 2 o 1697.001 1401.553 180.00 1.10778 0.22
    3 -4 5 1 o 128.525 122.077 0.00 1.08898 0.04
    2 -4 -8 2 o 472.451 456.477 180.00 1.09855 0.08
    2 -5 5 2 o 2.488 2.270 0.00 1.09502 0.00
    4 5 0 2 o 102.567 97.185 0.00 1.09124 0.01
    4 5 2 1 o 700.364 659.526 180.00 1.08845 0.23
    5 1 1 2 o 182.861 184.059 0.00 1.11376 0.02
    4 -1 6 2 o 453.749 421.742 0.00 1.09481 0.07
    0 4 -8 1 o 1.220 1.026 180.00 1.10139 0.00
    0 3 -9 1 o 1906.825 1630.440 0.00 1.10136 0.76
    4 3 -5 1 o 121.877 113.532 0.00 1.09187 0.04
    4 3 6 2 o 101.253 94.161 0.00 1.09419 0.02
    5 0 1 1 o 567.077 481.777 0.00 1.10827 0.15
    1 1 -10 1 o 642.172 523.282 0.00 1.10334 0.26
    4 4 5 1 o 2308.216 2189.948 180.00 1.08760 0.74
    1 7 3 1 o 353.737 293.342 180.00 1.10319 0.12
    5 1 -1 1 o 2502.918 2004.952 0.00 1.10981 0.65
    1 -6 -6 1 o 1269.623 1259.848 180.00 1.09719 0.45
    1 -6 4 1 o 2872.848 2839.335 180.00 1.09716 1.01
    1 -2 -10 2 o 2792.573 2256.055 180.00 1.11220 0.54
    3 -4 5 2 o 127.443 122.077 0.00 1.08898 0.02
    2 2 -9 1 o 1159.470 1128.525 0.00 1.09605 0.42
    4 -4 -2 1 o 365.404 356.391 0.00 1.07822 0.10
    4 5 2 2 o 693.525 659.526 180.00 1.08845 0.11
    0 4 -8 2 o 1.068 1.026 180.00 1.10139 0.00
    0 3 -9 2 o 1679.358 1630.440 0.00 1.10136 0.33
    4 3 -5 2 o 120.552 113.532 0.00 1.09187 0.02
    2 5 -6 1 o 1457.028 1372.774 0.00 1.08911 0.50
    1 -1 10 1 o 604.620 594.638 180.00 1.09844 0.24
    5 0 1 2 o 567.013 481.777 0.00 1.10827 0.08
    1 1 -10 2 o 595.431 523.282 0.00 1.10334 0.12
    1 7 3 2 o 327.934 293.342 180.00 1.10319 0.05
    4 4 5 2 o 2280.781 2189.948 180.00 1.08760 0.36
    5 1 -1 2 o 1911.174 2004.952 0.00 1.10981 0.24
    1 -6 -6 2 o 1327.150 1259.848 180.00 1.09719 0.23
    1 -6 4 2 o 2990.378 2839.335 180.00 1.09716 0.53
    0 7 3 1 o 2167.044 1713.031 180.00 1.10411 0.76
    2 2 -9 2 o 1204.015 1128.525 0.00 1.09605 0.22
    1 7 -1 1 o 12.333 12.195 180.00 1.09611 0.01
    4 -4 -2 2 o 366.143 356.391 0.00 1.07822 0.05
    2 5 -6 2 o 1444.099 1372.774 0.00 1.08911 0.25
    1 -1 10 2 o 610.669 594.638 180.00 1.09844 0.12
    2 -3 8 1 o 908.858 860.102 0.00 1.08886 0.33
    4 5 -1 1 o 808.522 788.405 0.00 1.07823 0.24
    0 7 -1 1 o 2391.929 2480.787 0.00 1.09720 0.81
    2 6 -4 1 o 320.990 307.527 180.00 1.08497 0.10
    4 -4 1 1 o 4.540 4.470 0.00 1.07398 0.00
    4 2 -6 1 o 1308.532 1253.270 0.00 1.08496 0.38
    1 4 -8 1 o 112.323 103.794 0.00 1.09130 0.04
    0 7 3 2 o 2035.717 1713.031 180.00 1.10411 0.35
    1 -4 -9 1 o 1324.941 1346.337 180.00 1.09673 0.50
    5 -1 0 1 o 23.671 22.724 0.00 1.08762 0.01
    1 7 -1 2 o 13.310 12.195 180.00 1.09611 0.00
    5 2 0 1 o 1438.306 1487.404 0.00 1.09836 0.41
    0 3 10 1 o 8.501 6.110 180.00 1.10184 0.01
    1 3 10 1 o 354.581 332.292 180.00 1.08973 0.13
    5 0 -2 1 o 11.828 10.893 0.00 1.09254 0.00
    2 6 6 1 o 2217.864 2110.288 0.00 1.08637 0.79
    3 2 -8 1 o 1118.586 1105.401 0.00 1.08291 0.37
    2 -3 8 2 o 904.204 860.102 0.00 1.08886 0.16
    4 5 -1 2 o 812.285 788.405 0.00 1.07823 0.12
    0 7 -1 2 o 2603.918 2480.787 0.00 1.09720 0.44
    5 2 1 1 o 2903.828 3155.621 180.00 1.09696 0.81
    2 6 -4 2 o 307.345 307.527 180.00 1.08497 0.05
    4 2 -6 2 o 1253.328 1253.270 0.00 1.08496 0.18
    1 4 -8 2 o 109.933 103.794 0.00 1.09130 0.02
    4 -2 -6 1 o 72.562 71.300 180.00 1.07878 0.02
    4 -4 1 2 o 4.479 4.470 0.00 1.07398 0.00
    1 -4 -9 2 o 1423.105 1346.337 180.00 1.09673 0.27
    1 3 -9 1 o 3132.153 2978.158 0.00 1.08839 1.16
    5 1 2 1 o 746.337 665.848 180.00 1.10042 0.20
    5 0 2 1 o 510.039 477.329 0.00 1.09347 0.14
    5 -1 0 2 o 23.620 22.724 0.00 1.08762 0.00
    2 -3 -9 1 o 2351.501 2241.752 0.00 1.08772 0.81
    5 2 0 2 o 1554.460 1487.404 0.00 1.09836 0.22
    5 -1 -1 1 o 362.481 350.060 0.00 1.08419 0.09
    0 3 10 2 o 6.540 6.110 180.00 1.10184 0.00
    1 3 10 2 o 348.738 332.292 180.00 1.08973 0.07
    5 0 -2 2 o 11.739 10.893 0.00 1.09254 0.00
    2 6 6 2 o 2164.361 2110.288 0.00 1.08637 0.38
    3 6 4 1 o 557.226 540.405 180.00 1.07686 0.18
    3 2 -8 2 o 1100.617 1105.401 0.00 1.08291 0.18
    4 -3 -5 1 o 445.946 443.392 0.00 1.07301 0.11
    5 2 1 2 o 3309.216 3155.621 180.00 1.09696 0.46
    4 -2 -6 2 o 73.374 71.300 180.00 1.07878 0.01
    1 3 -9 2 o 3138.978 2978.158 0.00 1.08839 0.58
    5 1 2 2 o 573.411 665.848 180.00 1.10042 0.08
    3 6 -2 1 o 76.062 73.864 180.00 1.07577 0.02
    5 0 2 2 o 519.230 477.329 0.00 1.09347 0.07
    2 -3 -9 2 o 2346.572 2241.752 0.00 1.08772 0.40
    5 1 -2 1 o 19.915 18.185 0.00 1.09284 0.01
    1 -5 -8 1 o 1843.473 1759.795 180.00 1.08729 0.66
    5 2 -1 1 o 1922.263 1773.011 180.00 1.08992 0.51
    5 -1 -1 2 o 343.421 350.060 0.00 1.08419 0.04
    5 -1 1 1 o 1685.115 1729.415 180.00 1.08145 0.43
    3 -5 3 1 o 672.113 673.353 180.00 1.07087 0.21
    4 -3 4 1 o 19.861 19.551 0.00 1.07438 0.01
    3 6 4 2 o 548.626 540.405 180.00 1.07686 0.09
    4 -3 -5 2 o 446.667 443.392 0.00 1.07301 0.06
    4 5 3 2 o 974.664 972.907 180.00 1.07287 0.14
    3 6 -2 2 o 73.752 73.864 180.00 1.07577 0.01
    2 7 1 1 o 28.477 26.972 0.00 1.07644 0.01
    4 5 3 1 o 970.918 972.907 180.00 1.07287 0.28
    1 -7 -1 1 o 656.542 652.765 180.00 1.07928 0.23
    5 1 -2 2 o 19.857 18.185 0.00 1.09284 0.00
    4 1 7 1 o 1482.157 1435.028 180.00 1.07591 0.48
    1 -5 -8 2 o 1839.501 1759.795 180.00 1.08729 0.33
    5 2 -1 2 o 1840.402 1773.011 180.00 1.08992 0.24
    5 -1 1 2 o 1762.119 1729.415 180.00 1.08145 0.22
    2 -5 -7 1 o 733.656 714.626 180.00 1.07522 0.23
    3 -5 3 2 o 706.624 673.353 180.00 1.07087 0.11
    4 -3 4 2 o 19.320 19.551 0.00 1.07438 0.00
    4 4 -4 1 o 2686.169 2746.877 0.00 1.07152 0.82
    5 2 2 1 o 1384.182 1293.427 0.00 1.08582 0.38
    2 1 10 1 o 195.745 188.535 0.00 1.07743 0.08
    2 7 1 2 o 27.332 26.972 0.00 1.07644 0.01
    1 -7 -1 2 o 680.752 652.765 180.00 1.07928 0.12
    4 1 7 2 o 1432.941 1435.028 180.00 1.07591 0.23
    1 -7 -2 1 o 806.326 776.914 180.00 1.07615 0.26
    2 -5 -7 2 o 706.203 714.626 180.00 1.07522 0.11
    0 6 -5 1 o 741.481 767.902 0.00 1.08139 0.26
    4 4 -4 2 o 2840.731 2746.877 0.00 1.07152 0.43
    2 -4 7 1 o 0.889 0.831 0.00 1.07532 0.00
    2 -2 9 1 o 925.049 893.572 0.00 1.07525 0.35
    4 -4 -3 1 o 368.522 327.127 0.00 1.06122 0.11
    5 2 2 2 o 1307.861 1293.427 0.00 1.08582 0.18
    2 1 10 2 o 194.073 188.535 0.00 1.07743 0.04
    1 6 -5 1 o 1643.616 1576.917 180.00 1.07741 0.59
    2 7 2 1 o 899.332 896.347 0.00 1.07347 0.30
    1 -7 -2 2 o 779.224 776.914 180.00 1.07615 0.12
    2 7 0 1 o 128.953 131.777 180.00 1.07010 0.05
    1 -7 0 1 o 852.440 860.745 180.00 1.07302 0.28
    2 4 9 1 o 2045.868 2041.695 180.00 1.06985 0.77
    0 6 -5 2 o 785.650 767.902 0.00 1.08139 0.14
    1 6 7 1 o 2191.338 2132.480 180.00 1.07852 0.79
    2 -4 7 2 o 0.801 0.831 0.00 1.07532 0.00
    2 -2 9 2 o 871.743 893.572 0.00 1.07525 0.16
    4 -4 -3 2 o 360.610 327.127 0.00 1.06122 0.05
    1 7 4 1 o 165.285 173.074 180.00 1.08049 0.06
    2 5 8 1 o 615.627 597.368 0.00 1.06890 0.21
    3 -5 -5 1 o 532.423 488.393 0.00 1.05807 0.16
    1 6 -5 2 o 1625.008 1576.917 180.00 1.07741 0.29
    0 6 7 1 o 1937.514 2012.276 180.00 1.08197 0.70
    5 -1 -2 1 o 2.282 2.356 0.00 1.07144 0.00
    2 7 2 2 o 863.808 896.347 0.00 1.07347 0.14
    2 7 0 2 o 144.849 131.777 180.00 1.07010 0.03
    3 1 9 1 o 84.119 77.250 0.00 1.06738 0.03
    1 -7 0 2 o 837.419 860.745 180.00 1.07302 0.14
    2 4 9 2 o 2209.889 2041.695 180.00 1.06985 0.41
    4 2 7 1 o 856.256 792.797 0.00 1.06720 0.29
    1 6 7 2 o 2223.937 2132.480 180.00 1.07852 0.40
    1 7 4 2 o 181.959 173.074 180.00 1.08049 0.03
    2 5 8 2 o 651.392 597.368 0.00 1.06890 0.11
    3 -5 -5 2 o 506.239 488.393 0.00 1.05807 0.08
    0 6 7 2 o 2014.145 2012.276 180.00 1.08197 0.36
    0 7 4 1 o 570.697 615.501 0.00 1.08130 0.20
    2 -6 3 1 o 4142.491 3653.160 0.00 1.06235 1.39
    5 -1 -2 2 o 2.431 2.356 0.00 1.07144 0.00
    2 -6 -5 1 o 50.464 44.769 0.00 1.06203 0.02
    0 5 -7 1 o 974.265 961.526 180.00 1.07385 0.35
    4 -4 2 1 o 1401.198 1370.814 180.00 1.05450 0.40
    3 5 -5 1 o 123.170 108.489 180.00 1.06147 0.04
    2 2 10 1 o 765.710 717.162 0.00 1.06794 0.30
    3 1 9 2 o 86.565 77.250 0.00 1.06738 0.02
    4 2 7 2 o 877.639 792.797 0.00 1.06720 0.15
    5 1 3 1 o 2745.362 2597.320 180.00 1.07801 0.76
    4 0 7 1 o 1149.690 1040.700 0.00 1.06444 0.37
    1 5 -7 1 o 1741.853 1601.903 0.00 1.06720 0.60
    1 -3 9 2 o 1100.502 1124.857 180.00 1.07260 0.20
    1 -3 9 1 o 1092.087 1124.857 180.00 1.07260 0.39
    1 -4 8 1 o 165.091 168.320 180.00 1.06989 0.07
    5 2 -2 1 o 1054.399 1126.701 180.00 1.07227 0.29
    4 5 -2 1 o 906.014 851.869 0.00 1.05671 0.28
    2 0 10 1 o 1420.881 1286.643 180.00 1.06665 0.56
    0 7 4 2 o 638.320 615.501 0.00 1.08130 0.11
    5 -1 2 1 o 4.750 4.220 180.00 1.06616 0.00
    2 -6 3 2 o 4146.188 3653.160 0.00 1.06235 0.70
    2 -6 -5 2 o 50.137 44.769 0.00 1.06203 0.01
    5 0 -3 1 o 899.235 864.231 180.00 1.06863 0.23
    0 2 -10 1 o 67.911 66.864 180.00 1.07376 0.02
    0 5 -7 2 o 908.781 961.526 180.00 1.07385 0.16
    4 -4 2 2 o 1367.440 1370.814 180.00 1.05450 0.20
    3 5 -5 2 o 120.800 108.489 180.00 1.06147 0.02
    2 2 10 2 o 794.168 717.162 0.00 1.06794 0.16
    1 7 -2 2 o 1058.208 975.606 180.00 1.07054 0.17
    1 7 -2 1 o 919.852 975.606 180.00 1.07054 0.30
    5 1 3 2 o 2730.326 2597.320 180.00 1.07801 0.38
    4 0 7 2 o 1190.239 1040.700 0.00 1.06444 0.19
    1 5 -7 2 o 1767.349 1601.903 0.00 1.06720 0.30
    1 -4 8 2 o 185.792 168.320 180.00 1.06989 0.04
    5 0 3 1 o 1815.344 1882.052 0.00 1.06993 0.49
    5 2 -2 2 o 1103.078 1126.701 180.00 1.07227 0.15
    2 0 10 2 o 1436.250 1286.643 180.00 1.06665 0.28
    4 5 -2 2 o 861.137 851.869 0.00 1.05671 0.13
    1 -7 -3 1 o 181.658 165.111 0.00 1.06389 0.05
    0 7 -2 1 o 370.127 407.381 0.00 1.07160 0.13
    5 -1 2 2 o 4.812 4.220 180.00 1.06616 0.00
    0 2 -10 2 o 61.767 66.864 180.00 1.07376 0.01
    5 0 -3 2 o 956.245 864.231 180.00 1.06863 0.12
    3 2 9 1 o 9.253 7.986 0.00 1.05926 0.00
    4 0 -7 1 o 1991.569 1747.989 0.00 1.06204 0.58
    2 7 3 2 o 735.320 653.261 0.00 1.06143 0.12
    5 1 -3 1 o 367.667 332.335 0.00 1.06737 0.10
    5 0 3 2 o 2093.731 1882.052 0.00 1.06993 0.28
    2 7 3 1 o 752.203 653.261 0.00 1.06143 0.24
    1 -7 -3 2 o 189.102 165.111 0.00 1.06389 0.03
    0 7 -2 2 o 416.604 407.381 0.00 1.07160 0.08
    3 -4 -7 1 o 217.449 219.054 180.00 1.05100 0.07
    5 3 1 1 o 855.294 728.633 0.00 1.06072 0.23
    3 4 8 1 o 2898.293 2848.323 0.00 1.05440 1.02
    5 3 0 1 o 1644.402 1388.671 0.00 1.06049 0.46
    3 -3 -8 1 o 431.546 427.150 0.00 1.05407 0.13
    5 2 3 1 o 57.413 52.056 0.00 1.06579 0.01
    1 -3 -10 1 o 477.873 518.486 0.00 1.07222 0.17
    3 2 9 2 o 8.568 7.986 0.00 1.05926 0.00
    2 0 -10 1 o 346.479 311.833 180.00 1.06493 0.13
    2 -1 -10 1 o 5.514 4.915 180.00 1.06490 0.00
    4 0 -7 2 o 1981.497 1747.989 0.00 1.06204 0.29
    5 1 -3 2 o 367.924 332.335 0.00 1.06737 0.05
    3 -3 7 2 o 0.001 0.002 0.00 1.05561 0.00
    4 5 4 1 o 521.457 531.348 0.00 1.04916 0.16
    3 0 9 1 o 44.438 42.811 0.00 1.05580 0.02
    3 -3 7 1 o 0.011 0.002 0.00 1.05561 0.00
    5 3 1 2 o 816.935 728.633 0.00 1.06072 0.11
    2 7 -1 1 o 1528.360 1501.300 180.00 1.05495 0.48
    3 -4 -7 2 o 213.474 219.054 180.00 1.05100 0.03
    3 4 8 2 o 2835.159 2848.323 0.00 1.05440 0.50
    1 -7 1 1 o 3.433 2.910 0.00 1.05787 0.00
    5 3 0 2 o 1553.408 1388.671 0.00 1.06049 0.21
    3 -3 -8 2 o 424.469 427.150 0.00 1.05407 0.06
    5 2 3 2 o 58.121 52.056 0.00 1.06579 0.01
    1 -3 -10 2 o 506.188 518.486 0.00 1.07222 0.09
    2 0 -10 2 o 362.605 311.833 180.00 1.06493 0.07
    2 -1 -10 2 o 5.810 4.915 180.00 1.06490 0.00
    4 5 4 2 o 507.361 531.348 0.00 1.04916 0.08
    3 0 9 2 o 42.668 42.811 0.00 1.05580 0.01
    3 -2 8 1 o 1005.054 1010.723 180.00 1.05296 0.35
    4 -1 -7 1 o 1956.213 1963.713 180.00 1.05237 0.55
    2 7 -1 2 o 1484.715 1501.300 180.00 1.05495 0.23
    4 1 -7 1 o 379.635 382.264 180.00 1.05228 0.11
    1 -7 1 2 o 3.024 2.910 0.00 1.05787 0.00
    3 6 -3 1 o 78.916 84.432 180.00 1.04429 0.02
    1 2 -10 1 o 463.565 399.896 0.00 1.05908 0.18
    3 0 -9 1 o 0.047 0.047 0.00 1.05354 0.00
    5 -1 -3 1 o 2127.722 2148.280 0.00 1.05031 0.53
    3 -2 8 2 o 1001.171 1010.723 180.00 1.05296 0.17
    4 -1 -7 2 o 1937.904 1963.713 180.00 1.05237 0.27
    4 1 -7 2 o 376.959 382.264 180.00 1.05228 0.05
    5 3 2 1 o 233.869 237.124 180.00 1.05210 0.06
    3 5 7 1 o 1761.829 1860.201 180.00 1.04585 0.60
    3 6 5 1 o 165.737 176.594 0.00 1.04562 0.06
    5 3 -1 1 o 1054.251 1062.236 0.00 1.05141 0.29
    3 6 -3 2 o 79.463 84.432 180.00 1.04429 0.01
    1 2 -10 2 o 415.957 399.896 0.00 1.05908 0.08
    3 0 -9 2 o 0.047 0.047 0.00 1.05354 0.00
    4 -2 6 1 o 1452.367 1565.522 0.00 1.04470 0.47
    5 -1 -3 2 o 2076.172 2148.280 0.00 1.05031 0.26
    5 -2 0 1 o 987.351 1062.495 180.00 1.04449 0.26
    4 4 6 1 o 11.286 12.160 0.00 1.04389 0.00
    3 -1 -9 1 o 3.953 4.007 0.00 1.04951 0.00
    5 3 2 2 o 233.908 237.124 180.00 1.05210 0.03
    4 -4 -4 1 o 26.487 25.744 0.00 1.03653 0.01
    3 5 7 2 o 1737.745 1860.201 180.00 1.04585 0.30
    3 6 5 2 o 163.695 176.594 0.00 1.04562 0.03
    5 -2 -1 1 o 316.796 341.490 0.00 1.04288 0.08
    5 3 -1 2 o 1040.311 1062.236 0.00 1.05141 0.14
    4 -2 6 2 o 1456.617 1565.522 0.00 1.04470 0.23
    5 -2 0 2 o 992.249 1062.495 180.00 1.04449 0.13
    4 4 6 2 o 11.404 12.160 0.00 1.04389 0.00
    3 -1 -9 2 o 3.834 4.007 0.00 1.04951 0.00
    1 -2 10 1 o 25.494 25.877 180.00 1.04963 0.01
    4 -4 -4 2 o 27.404 25.744 0.00 1.03653 0.00
    1 -6 5 1 o 1119.177 1194.580 0.00 1.04634 0.40
    5 -2 -1 2 o 322.610 341.490 0.00 1.04288 0.04
    2 4 -8 1 o 14.577 16.067 180.00 1.04283 0.01
    4 3 7 1 o 1.389 1.443 0.00 1.03971 0.00
    1 -2 10 2 o 24.556 25.877 180.00 1.04963 0.00
    2 7 4 1 o 68.037 73.735 0.00 1.04120 0.03
    5 2 -3 1 o 1662.857 1769.608 0.00 1.04674 0.45
    0 1 11 1 o 503.020 489.472 0.00 1.05542 0.18
    1 -6 5 2 o 1087.980 1194.580 0.00 1.04634 0.19
    1 -6 -7 1 o 3047.294 3257.342 0.00 1.04638 1.06
    5 -2 1 1 o 4959.811 4947.992 0.00 1.03762 1.31
    1 -7 -4 1 o 173.324 189.589 0.00 1.04340 0.06
    4 3 -6 1 o 1980.448 1958.732 180.00 1.03736 0.57
    2 4 -8 2 o 14.919 16.067 180.00 1.04283 0.00
    4 3 7 2 o 1.463 1.443 0.00 1.03971 0.00
    2 1 -10 1 o 585.149 634.081 0.00 1.04564 0.21
    5 1 4 1 o 370.552 380.479 0.00 1.04816 0.10
    1 7 5 1 o 351.265 353.249 180.00 1.05031 0.12
    5 -1 3 1 o 563.926 613.605 180.00 1.04288 0.14
    2 3 10 1 o 327.267 346.405 180.00 1.03971 0.12
    3 -5 4 1 o 640.355 598.801 180.00 1.03309 0.20
    1 5 9 1 o -0.025 0.016 0.00 1.04488 0.00
    2 6 -5 1 o 2655.181 2490.437 180.00 1.03564 0.89
    2 7 4 2 o 70.436 73.735 0.00 1.04120 0.01
    5 2 -3 2 o 1594.989 1769.608 0.00 1.04674 0.21
    0 7 5 1 o 43.044 42.993 180.00 1.05102 0.01
    0 1 11 2 o 459.067 489.472 0.00 1.05542 0.08
    1 -6 -7 2 o 2953.300 3257.342 0.00 1.04638 0.51
    5 -2 1 2 o 5321.009 4947.992 0.00 1.03762 0.70
    0 5 9 1 o 0.045 0.046 0.00 1.05046 0.00
    1 -7 -4 2 o 177.118 189.589 0.00 1.04340 0.03
    4 3 -6 2 o 2107.932 1958.732 180.00 1.03736 0.30
    2 -2 -10 1 o 263.405 286.595 0.00 1.04557 0.09
    2 1 -10 2 o 575.060 634.081 0.00 1.04564 0.11
    2 -5 6 1 o 1373.361 1364.280 0.00 1.03748 0.46
    5 1 4 2 o 348.742 380.479 0.00 1.04816 0.05
    4 -4 3 1 o 266.652 263.856 180.00 1.02780 0.07
    1 7 5 2 o 341.269 353.249 180.00 1.05031 0.06
    5 -1 3 2 o 574.264 613.605 180.00 1.04288 0.07
    2 6 7 1 o 681.845 669.290 0.00 1.03711 0.23
    2 3 10 2 o 353.223 346.405 180.00 1.03971 0.07
    3 -6 -1 1 o 353.639 372.714 0.00 1.02387 0.11
    4 -3 5 1 o 33.129 31.391 0.00 1.03076 0.01
    3 -4 6 1 o 800.553 739.608 0.00 1.03376 0.27
    1 5 9 2 o -0.025 0.016 0.00 1.04488 0.00
    3 -5 4 2 o 630.692 598.801 180.00 1.03309 0.10
    1 -5 7 1 o 1466.688 1587.178 180.00 1.04207 0.50
    0 0 11 1 o 4786.493 4906.111 180.00 1.04887 1.85
    2 6 -5 2 o 2704.270 2490.437 180.00 1.03564 0.46
    0 7 5 2 o 42.226 42.993 180.00 1.05102 0.01
    5 -2 -2 1 o 883.689 824.135 180.00 1.03290 0.22
    3 1 -9 1 o 1021.147 1062.980 180.00 1.03870 0.34
    3 3 9 1 o 78.895 72.276 180.00 1.03272 0.04
    4 -3 -6 1 o 111.225 107.295 180.00 1.02928 0.03
    0 5 9 2 o 0.024 0.046 0.00 1.05046 0.00
    2 -2 -10 2 o 259.113 286.595 0.00 1.04557 0.05
    2 3 -9 1 o 424.697 427.643 180.00 1.03779 0.15
    2 -5 6 2 o 1474.211 1364.280 0.00 1.03748 0.25
    5 0 -4 1 o 2839.447 2850.551 0.00 1.03772 0.74
    4 -4 3 2 o 253.965 263.856 180.00 1.02780 0.03
    4 -1 7 1 o 509.544 470.039 180.00 1.03462 0.16
    2 6 7 2 o 724.256 669.290 0.00 1.03711 0.12
    2 -1 10 1 o 119.004 117.400 0.00 1.03734 0.04
    4 5 -3 1 o 580.943 569.553 0.00 1.02815 0.16
    3 -6 -1 2 o 362.368 372.714 0.00 1.02387 0.06
    4 -3 5 2 o 32.011 31.391 0.00 1.03076 0.00
    1 1 11 1 o 170.351 187.092 180.00 1.03983 0.07
    3 -4 6 2 o 788.650 739.608 0.00 1.03376 0.13
    1 -5 7 2 o 1486.080 1587.178 180.00 1.04207 0.25
    3 4 -7 1 o 1622.475 1527.675 0.00 1.03087 0.51
    0 0 11 2 o 4452.726 4906.111 180.00 1.04887 0.86
    5 0 4 1 o 933.062 1011.182 180.00 1.03931 0.26
    3 3 -8 1 o 240.664 226.022 180.00 1.03037 0.08
    3 1 -9 2 o 1119.177 1062.980 180.00 1.03870 0.18
    5 -2 -2 2 o 869.683 824.135 180.00 1.03290 0.11
    3 3 9 2 o 77.296 72.276 180.00 1.03272 0.02
    3 -6 0 1 o 1499.135 1515.903 180.00 1.01994 0.44
    4 -3 -6 2 o 106.083 107.295 180.00 1.02928 0.02
    1 4 10 1 o 583.603 606.375 180.00 1.03828 0.23
    3 -6 -2 1 o 770.611 782.604 180.00 1.01979 0.24
    4 4 -5 1 o 114.682 116.412 0.00 1.02656 0.04
    5 2 4 1 o 25.165 26.430 180.00 1.03832 0.01
    1 7 -3 1 o 19.120 19.795 0.00 1.03818 0.01
    2 3 -9 2 o 461.436 427.643 180.00 1.03779 0.08
    5 3 3 1 o 633.487 578.927 180.00 1.03524 0.19
    5 0 -4 2 o 3105.858 2850.551 0.00 1.03772 0.41
    2 7 -2 1 o 1.121 1.033 0.00 1.03206 0.00
    1 -7 2 1 o 567.702 520.013 0.00 1.03491 0.18
    0 4 10 1 o 220.464 244.162 180.00 1.04622 0.09
    4 -1 7 2 o 503.826 470.039 180.00 1.03462 0.08
    2 -1 10 2 o 128.869 117.400 0.00 1.03734 0.02
    4 5 -3 2 o 549.503 569.553 0.00 1.02815 0.08
    1 1 11 2 o 192.949 187.092 180.00 1.03983 0.04
    3 4 -7 2 o 1564.833 1527.675 0.00 1.03087 0.25
    5 3 -2 1 o 26.870 24.659 0.00 1.03415 0.01
    0 7 -3 1 o 150.840 164.555 0.00 1.03918 0.05
    5 0 4 2 o 1057.095 1011.182 180.00 1.03931 0.15
    3 3 -8 2 o 229.712 226.022 180.00 1.03037 0.04
    3 -6 0 2 o 1375.857 1515.903 180.00 1.01994 0.20
    1 4 10 2 o 656.289 606.375 180.00 1.03828 0.13
    5 2 4 2 o 29.008 26.430 180.00 1.03832 0.01
    1 7 -3 2 o 21.561 19.795 0.00 1.03818 0.00
    4 4 -5 2 o 108.003 116.412 0.00 1.02656 0.02
    3 -6 -2 2 o 700.350 782.604 180.00 1.01979 0.11
    5 3 3 2 o 632.999 578.927 180.00 1.03524 0.09
    5 1 -4 1 o 416.355 379.040 180.00 1.03517 0.11
    0 4 10 2 o 212.433 244.162 180.00 1.04622 0.04
    1 -7 2 2 o 560.327 520.013 0.00 1.03491 0.09
    2 7 -2 2 o 1.101 1.033 0.00 1.03206 0.00
    0 2 11 1 o 350.885 402.499 180.00 1.04293 0.14
    0 7 -3 2 o 173.091 164.555 0.00 1.03918 0.03
    5 3 -2 2 o 26.129 24.659 0.00 1.03415 0.00
    3 -5 -6 1 o 0.307 0.312 180.00 1.01876 0.00
    4 -2 -7 1 o 2679.680 2827.093 0.00 1.02480 0.78
    3 -2 -9 1 o 93.546 93.189 180.00 1.02722 0.03
    5 1 -4 2 o 413.082 379.040 180.00 1.03517 0.05
    2 5 -7 1 o 510.899 550.104 0.00 1.02412 0.17
    2 -6 4 1 o 311.094 333.395 180.00 1.02404 0.10
    2 -6 -6 1 o 1758.944 1885.226 0.00 1.02368 0.58
    0 2 11 2 o 371.232 402.499 180.00 1.04293 0.07
    3 -1 9 1 o 668.734 682.072 0.00 1.02633 0.24
    1 0 11 1 o 73.858 67.589 180.00 1.03116 0.03
    5 -2 2 1 o 15.597 16.522 0.00 1.02274 0.00
    3 -5 -6 2 o 0.287 0.312 180.00 1.01876 0.00
    2 -4 -9 1 o 1290.228 1262.463 180.00 1.02792 0.43
    4 -2 -7 2 o 2700.505 2827.093 0.00 1.02480 0.39
    4 5 5 1 o 101.609 102.596 0.00 1.01891 0.03
    1 2 11 1 o 378.631 345.325 180.00 1.03027 0.15
    3 -2 -9 2 o 86.324 93.189 180.00 1.02722 0.02
    4 2 -7 1 o 60.775 65.374 180.00 1.02464 0.02
    2 5 -7 2 o 535.349 550.104 0.00 1.02412 0.09
    2 -6 4 2 o 325.764 333.395 180.00 1.02404 0.05
    2 -6 -6 2 o 1865.007 1885.226 0.00 1.02368 0.31
    3 -1 9 2 o 626.743 682.072 0.00 1.02633 0.11
    1 0 11 2 o 70.552 67.589 180.00 1.03116 0.02
    5 -2 2 2 o 17.030 16.522 0.00 1.02274 0.00
    2 -4 -9 2 o 1199.353 1262.463 180.00 1.02792 0.20
    1 2 11 2 o 354.579 345.325 180.00 1.03027 0.07
    4 5 5 2 o 87.742 102.596 0.00 1.01891 0.01
    5 -1 -4 1 o 148.280 155.157 180.00 1.02226 0.03
    4 2 -7 2 o 62.137 65.374 180.00 1.02464 0.01
    5 -2 -3 1 o 1414.336 1783.984 180.00 1.01524 0.36
    3 -6 1 1 o 2.713 3.387 180.00 1.00826 0.00
    3 -6 -3 1 o 223.423 265.086 0.00 1.00798 0.06
    1 -1 -11 1 o 78.383 66.746 180.00 1.03407 0.03
    5 -1 -4 2 o 161.037 155.157 180.00 1.02226 0.02
    0 6 -6 1 o 151.795 168.028 0.00 1.02443 0.05
    5 -2 -3 2 o 1372.003 1783.984 180.00 1.01524 0.18
    1 0 -11 1 o 213.913 190.930 180.00 1.03030 0.08
    1 6 -6 1 o 292.810 290.670 0.00 1.02101 0.10
    1 -1 -11 2 o 71.760 66.746 180.00 1.03407 0.01
    2 -5 -8 1 o 256.414 268.922 0.00 1.01786 0.08
    1 6 8 1 o 58.031 61.723 180.00 1.02211 0.02
    0 6 -6 2 o 158.911 168.028 0.00 1.02443 0.03
    4 1 8 1 o 145.959 197.274 180.00 1.01339 0.05
    1 0 -11 2 o 199.079 190.930 180.00 1.03030 0.04
    1 6 -6 2 o 299.742 290.670 0.00 1.02101 0.05
    2 -5 -8 2 o 214.442 268.922 0.00 1.01786 0.03
    3 6 6 1 o 1505.107 1865.104 180.00 1.00914 0.50
    0 1 -11 1 o 873.916 1021.477 0.00 1.02430 0.31
    3 5 -6 1 o 29.619 35.383 0.00 1.00863 0.01
    1 6 8 2 o 69.068 61.723 180.00 1.02211 0.01
    0 4 -9 1 o 139.972 123.611 180.00 1.01949 0.05
    2 7 5 1 o 14.698 18.090 0.00 1.01416 0.00
    4 1 8 2 o 151.697 197.274 180.00 1.01339 0.03
    3 6 -4 1 o 2052.470 2421.267 180.00 1.00765 0.64
    0 6 8 1 o 647.022 713.329 0.00 1.02500 0.23
    1 -7 -5 1 o 939.054 1224.335 0.00 1.01608 0.32
    5 4 1 1 o 276.087 349.747 180.00 1.01045 0.07
    5 -1 4 1 o 9.152 11.880 0.00 1.01315 0.00
    2 -7 -1 1 o 206.407 242.119 0.00 1.00702 0.07
    1 -5 -9 1 o 0.469 0.384 0.00 1.02005 0.00
    3 6 6 2 o 1622.260 1865.104 180.00 1.00914 0.27
    5 2 -4 1 o 51.720 72.207 180.00 1.01500 0.02
    0 1 -11 2 o 936.724 1021.477 0.00 1.02430 0.17
    3 5 -6 2 o 31.744 35.383 0.00 1.00863 0.00
    0 4 -9 2 o 101.839 123.611 180.00 1.01949 0.02
    5 4 0 1 o 763.161 952.961 180.00 1.00895 0.20
    2 7 5 2 o 14.987 18.090 0.00 1.01416 0.00
    5 3 4 1 o 1647.507 2120.404 180.00 1.01131 0.47
    0 6 8 2 o 644.677 713.329 0.00 1.02500 0.11
    1 -7 -5 2 o 892.523 1224.335 0.00 1.01608 0.15
    5 4 1 2 o 293.467 349.747 180.00 1.01045 0.04
    5 -1 4 2 o 9.637 11.880 0.00 1.01315 0.00
    1 -5 -9 2 o 0.323 0.384 0.00 1.02005 0.00
    4 2 8 1 o 186.202 220.617 180.00 1.00738 0.07
    5 3 -3 1 o 1389.993 1764.518 180.00 1.00989 0.36
    5 2 -4 2 o 51.875 72.207 180.00 1.01500 0.01
    5 4 0 2 o 859.644 952.961 180.00 1.00895 0.11
    1 -4 -10 1 o 5.459 4.944 180.00 1.01843 0.00
    1 4 -9 1 o 929.455 1198.967 180.00 1.01143 0.32
    5 3 4 2 o 1692.761 2120.404 180.00 1.01131 0.24
    2 -3 9 2 o 193.020 237.032 180.00 1.01090 0.03
    2 -3 9 1 o 185.966 237.032 180.00 1.01090 0.06
    5 1 5 1 o 4.981 6.257 180.00 1.01276 0.00
    5 1 5 2 o 5.231 6.257 180.00 1.01276 0.00
    2 2 -10 1 o 429.992 551.165 0.00 1.00998 0.15
    5 3 -3 2 o 1545.916 1764.518 180.00 1.00989 0.20
    1 7 6 1 o 347.138 473.070 180.00 1.01460 0.11
    3 2 -9 1 o 2139.581 2475.556 0.00 1.00723 0.71
    1 -2 -11 1 o 206.251 153.838 0.00 1.01998 0.08
    1 -4 -10 2 o 3.382 4.944 180.00 1.01843 0.00
    1 4 -9 2 o 950.374 1198.967 180.00 1.01143 0.17
    2 -4 8 1 o 0.457 0.488 180.00 1.00635 0.00
    0 3 -10 1 o 815.854 1137.156 0.00 1.01290 0.29
    2 2 -10 2 o 475.131 551.165 0.00 1.00998 0.08
    2 -3 -10 1 o 353.528 453.655 180.00 1.00987 0.12
    1 7 6 2 o 357.554 473.070 180.00 1.01460 0.06
    1 -2 -11 2 o 126.226 153.838 0.00 1.01998 0.02
    0 7 6 1 o 876.451 1241.240 0.00 1.01520 0.28
    0 3 -10 2 o 891.419 1137.156 0.00 1.01290 0.16
    2 -3 -10 2 o 399.618 453.655 180.00 1.00987 0.07
    0 7 6 2 o 874.620 1241.240 0.00 1.01520 0.14
    0 3 11 1 o 11.776 24.018 0.00 1.01332 0.01
    1 1 -11 1 o 90.135 115.999 0.00 1.00923 0.03
    1 1 -11 2 o 110.114 115.999 0.00 1.00923 0.02
    0 3 11 2 o 16.439 24.018 0.00 1.01332 0.00
_pd_meas_2theta_range_min     4.9978
_pd_meas_2theta_range_max     100.0036
_pd_meas_2theta_range_inc     0.02021
_pd_meas_number_of_points     4701
_pd_meas_scan_method     step
_pd_meas_special_details     ?
_refine_special_details     ?
_reflns_number_total     2061
_refine_ls_matrix_type     full
_refine_ls_goodness_of_fit_all     1.32
_refine_ls_restrained_S_all     ?
_refine_ls_restrained_S_obs     ?
_refine_ls_number_parameters     75
_refine_ls_number_restraints     29
_refine_ls_number_constraints     ?
_refine_ls_hydrogen_treatment     refU
_refine_ls_weighting_scheme     sigma
_refine_ls_weighting_details     ?
_refine_ls_shift/su_max     0.01
_refine_ls_shift/su_mean     0.00
_refine_ls_extinction_method     ?
_refine_ls_extinction_coef     ?
loop_
    _atom_type_symbol
    _atom_type_number_in_cell
    _atom_type_scat_Cromer_Mann_a1
    _atom_type_scat_Cromer_Mann_a2
    _atom_type_scat_Cromer_Mann_a3
    _atom_type_scat_Cromer_Mann_a4
    _atom_type_scat_Cromer_Mann_b1
    _atom_type_scat_Cromer_Mann_b2
    _atom_type_scat_Cromer_Mann_b3
    _atom_type_scat_Cromer_Mann_b4
    _atom_type_scat_Cromer_Mann_c
    _atom_type_scat_dispersion_real
    _atom_type_scat_dispersion_imag
    _atom_type_scat_source
    C 12.0 2.31000 20.8439 1.02000 10.2075 1.58860 0.56870 0.86500 51.6512
                                                                         0.21560
                                                                           0.000
                                                                           0.000
                                                      International_Tables_Vol_C
    H 10.0 0.49300 10.5109 0.32291 26.1257 0.14019 3.14236 0.04081 57.7997
                                                                         0.00304
                                                                           0.000
                                                                           0.000
                                                      International_Tables_Vol_C
    O 14.0 3.04850 13.2771 2.28680 5.70110 1.54630 0.32390 0.86700 32.9089
                                                                         0.25080
                                                                           0.000
                                                                           0.000
                                                      International_Tables_Vol_C
    Na 2.0 4.76260 3.28500 3.17360 8.84220 1.26740 0.31360 1.11280 129.424
                                                                         0.67600
                                                                           0.000
                                                                           0.000
                                                      International_Tables_Vol_C
    Rb 4.0 17.1784 1.78880 9.64350 17.3151 5.13990 0.27480 1.52920 164.934
                                                                         3.48730
                                                                           0.000
                                                                           0.000
                                                      International_Tables_Vol_C
_computing_data_collection
;
<i>Diffrac.Measurement</i> (Bruker, 2009)
;
_computing_data_reduction
;
<i>PowDLL</i> (Kourkoumelis, 2013)
;
_computing_structure_solution     ?
_computing_structure_refinement     GSAS
_computing_molecular_graphics
;
Mercury (Macrae <i>et al.</i>,  2008), DIAMOND (Crystal Impact,
2015)
;
_computing_publication_material
;
publCIF (Westrip, 2010)
;
_pd_calibration_special_details     'NIST SRM 660c LaB6 external standard'
_pd_phase_name     "Na Rb2 C6 H5 O7"
_pd_prep_cool_rate     ?
_pd_prep_pressure     ?
_pd_prep_temperature     450
_pd_proc_2theta_range_min     5.0008
_pd_proc_2theta_range_max     100.00661
_pd_proc_2theta_range_inc     0.02021
loop_
    _pd_proc_ls_weight
    _pd_proc_intensity_bkg_calc
    _pd_calc_intensity_total
    _pd_meas_counts_total
    . . . 8927.0
    . . . 8629.0
    . . . 8300.0
    . . . 7822.0
    . . . 7790.0
    . . . 7723.0
    . . . 7356.0
    . . . 7213.0
    . . . 7161.0
    . . . 6969.0
    . . . 7079.0
    . . . 6426.0
    . . . 6366.0
    . . . 6136.0
    . . . 6177.0
    . . . 5815.0
    . . . 5659.0
    . . . 5893.0
    . . . 5420.0
    . . . 5415.0
    . . . 5560.0
    . . . 5126.0
    . . . 5104.0
    . . . 4798.0
    . . . 4878.0
    . . . 4726.0
    . . . 4668.0
    . . . 4703.0
    . . . 4498.0
    . . . 4480.0
    . . . 4351.0
    . . . 4336.0
    . . . 4243.0
    . . . 4241.0
    . . . 4146.0
    . . . 4152.0
    . . . 4146.0
    . . . 4039.0
    . . . 4037.0
    . . . 3999.0
    . . . 4082.0
    . . . 3927.0
    . . . 3802.0
    . . . 3902.0
    . . . 3818.0
    . . . 3873.0
    . . . 3718.0
    . . . 3580.0
    . . . 3711.0
    . . . 3698.0
    . . . 3743.0
    . . . 3685.0
    . . . 3521.0
    . . . 3557.0
    . . . 3579.0
    . . . 3586.0
    . . . 3489.0
    . . . 3464.0
    . . . 3539.0
    . . . 3495.0
    . . . 3370.0
    . . . 3327.0
    . . . 3302.0
    . . . 3388.0
    . . . 3409.0
    . . . 3354.0
    . . . 3300.0
    . . . 3357.0
    . . . 3344.0
    . . . 3308.0
    . . . 3274.0
    . . . 3124.0
    . . . 3259.0
    . . . 3256.0
    . . . 3136.0
    . . . 3056.0
    . . . 2995.0
    . . . 3070.0
    . . . 2914.0
    . . . 3072.0
    . . . 3109.0
    . . . 3078.0
    . . . 2939.0
    . . . 3006.0
    . . . 2906.0
    . . . 2850.0
    . . . 3026.0
    . . . 2902.0
    . . . 2961.0
    . . . 2899.0
    . . . 3031.0
    . . . 2960.0
    . . . 2867.0
    . . . 2845.0
    . . . 2980.0
    . . . 2929.0
    . . . 2817.0
    . . . 2849.0
    . . . 2893.0
    . . . 2709.0
    . . . 2852.0
    . . . 2775.0
    . . . 2871.0
    . . . 2760.0
    . . . 2792.0
    . . . 2720.0
    . . . 2732.0
    . . . 2776.0
    . . . 2740.0
    . . . 2737.0
    . . . 2825.0
    . . . 2743.0
    . . . 2752.0
    . . . 2815.0
    . . . 2928.0
    . . . 2671.0
    . . . 2823.0
    . . . 2877.0
    . . . 2850.0
    . . . 2890.0
    . . . 2975.0
    . . . 3033.0
    . . . 3111.0
    . . . 3060.0
    . . . 3207.0
    . . . 3357.0
    . . . 3550.0
    . . . 3680.0
    . . . 3927.0
    . . . 4080.0
    . . . 4290.0
    . . . 4745.0
    . . . 4885.0
    . . . 5060.0
    . . . 4807.0
    . . . 4455.0
    . . . 3874.0
    . . . 3357.0
    . . . 3081.0
    . . . 2780.0
    . . . 2744.0
    . . . 2566.0
    . . . 2597.0
    . . . 2479.0
    . . . 2571.0
    . . . 2583.0
    . . . 2538.0
    . . . 2549.0
    . . . 2617.0
    . . . 2399.0
    . . . 2439.0
    . . . 2508.0
    . . . 2504.0
    . . . 2536.0
    . . . 2424.0
    . . . 2467.0
    . . . 2494.0
    . . . 2482.0
    . . . 2492.0
    . . . 2596.0
    . . . 2481.0
    . . . 2511.0
    . . . 2506.0
    . . . 2398.0
    . . . 2363.0
    . . . 2466.0
    . . . 2476.0
    . . . 2481.0
    . . . 2422.0
    . . . 2488.0
    . . . 2471.0
    . . . 2455.0
    . . . 2344.0
    . . . 2414.0
    . . . 2367.0
    . . . 2502.0
    . . . 2506.0
    . . . 2446.0
    . . . 2368.0
    . . . 2492.0
    . . . 2406.0
    . . . 2416.0
    . . . 2386.0
    . . . 2398.0
    . . . 2376.0
    . . . 2466.0
    . . . 2438.0
    . . . 2444.0
    . . . 2398.0
    . . . 2432.0
    . . . 2423.0
    . . . 2379.0
    . . . 2442.0
    . . . 2459.0
    . . . 2406.0
    . . . 2505.0
    . . . 2452.0
    . . . 2424.0
    . . . 2387.0
    . . . 2354.0
    . . . 2407.0
    . . . 2329.0
    . . . 2308.0
    . . . 2322.0
    . . . 2293.0
    . . . 2244.0
    . . . 2299.0
    . . . 2244.0
    . . . 2308.0
    . . . 2280.0
    . . . 2295.0
    . . . 2280.0
    . . . 2240.0
    . . . 2296.0
    . . . 2312.0
    . . . 2261.0
    . . . 2264.0
    . . . 2287.0
    . . . 2275.0
    . . . 2368.0
    . . . 2170.0
    . . . 2273.0
    . . . 2320.0
    . . . 2408.0
    . . . 2246.0
    . . . 2274.0
    . . . 2278.0
    . . . 2387.0
    . . . 2316.0
    . . . 2293.0
    . . . 2151.0
    . . . 2332.0
    . . . 2181.0
    . . . 2277.0
    . . . 2218.0
    . . . 2193.0
    . . . 2220.0
    . . . 2288.0
    . . . 2283.0
    . . . 2350.0
    . . . 2341.0
    . . . 2319.0
    . . . 2285.0
    . . . 2166.0
    . . . 2211.0
    . . . 2316.0
    . . . 2300.0
    . . . 2279.0
    . . . 2245.0
    . . . 2284.0
    . . . 2219.0
    . . . 2177.0
    . . . 2229.0
    . . . 2183.0
    . . . 2357.0
    . . . 2366.0
    . . . 2312.0
    . . . 2325.0
    . . . 2305.0
    . . . 2312.0
    . . . 2332.0
    . . . 2353.0
    . . . 2297.0
    . . . 2330.0
    . . . 2344.0
    . . . 2180.0
    . . . 2228.0
    . . . 2286.0
    . . . 2217.0
    . . . 2267.0
    . . . 2224.0
    . . . 2193.0
    . . . 2203.0
    . . . 2210.0
    . . . 2193.0
    . . . 2178.0
    . . . 2334.0
    . . . 2223.0
    . . . 2257.0
    . . . 2234.0
    . . . 2194.0
    . . . 2246.0
    . . . 2245.0
    . . . 2221.0
    . . . 2201.0
    . . . 2218.0
    . . . 2200.0
    . . . 2201.0
    . . . 2201.0
    . . . 2194.0
    . . . 2234.0
    . . . 2196.0
    . . . 2350.0
    . . . 2345.0
    . . . 2350.0
    . . . 2285.0
    . . . 2317.0
    . . . 2288.0
    . . . 2366.0
    . . . 2297.0
    . . . 2345.0
    . . . 2528.0
    . . . 2537.0
    . . . 2612.0
    . . . 2687.0
    . . . 2790.0
    . . . 3021.0
    . . . 3145.0
    . . . 3329.0
    . . . 3787.0
    . . . 4192.0
    . . . 4567.0
    . . . 4912.0
    . . . 5336.0
    . . . 5786.0
    . . . 5807.0
    . . . 5536.0
    . . . 4783.0
    . . . 4209.0
    . . . 3456.0
    . . . 2828.0
    . . . 2669.0
    . . . 2388.0
    . . . 2462.0
    . . . 2399.0
    . . . 2440.0
    . . . 2399.0
    . . . 2470.0
    . . . 2405.0
    . . . 2312.0
    . . . 2377.0
    . . . 2396.0
    . . . 2285.0
    . . . 2426.0
    . . . 2302.0
    . . . 2390.0
    . . . 2406.0
    . . . 2308.0
    . . . 2268.0
    . . . 2371.0
    . . . 2299.0
    . . . 2313.0
    . . . 2277.0
    . . . 2243.0
    . . . 2352.0
    . . . 2315.0
    . . . 2397.0
    . . . 2287.0
    . . . 2308.0
    . . . 2361.0
    . . . 2344.0
    . . . 2349.0
    . . . 2343.0
    . . . 2326.0
    . . . 2324.0
    . . . 2279.0
    . . . 2388.0
    . . . 2334.0
    . . . 2304.0
    . . . 2263.0
    . . . 2336.0
    . . . 2286.0
    . . . 2384.0
    . . . 2366.0
    . . . 2379.0
    . . . 2353.0
    . . . 2309.0
    . . . 2346.0
    . . . 2370.0
    . . . 2438.0
    . . . 2392.0
    . . . 2385.0
    . . . 2438.0
    . . . 2478.0
    . . . 2433.0
    . . . 2367.0
    . . . 2519.0
    . . . 2491.0
    . . . 2517.0
    . . . 2473.0
    . . . 2311.0
    . . . 2413.0
    . . . 2458.0
    . . . 2411.0
    . . . 2391.0
    . . . 2528.0
    . . . 2626.0
    . . . 2634.0
    . . . 2572.0
    . . . 2802.0
    . . . 2859.0
    . . . 3050.0
    . . . 3063.0
    . . . 3118.0
    . . . 3221.0
    . . . 3286.0
    . . . 3101.0
    . . . 3045.0
    . . . 2827.0
    . . . 2706.0
    . . . 2530.0
    . . . 2577.0
    . . . 2497.0
    . . . 2559.0
    . . . 2436.0
    . . . 2512.0
    . . . 2495.0
    . . . 2526.0
    . . . 2517.0
    . . . 2571.0
    . . . 2643.0
    . . . 2524.0
    . . . 2541.0
    . . . 2585.0
    . . . 2574.0
    . . . 2697.0
    . . . 2600.0
    . . . 2576.0
    . . . 2641.0
    . . . 2593.0
    . . . 2526.0
    . . . 2574.0
    . . . 2672.0
    . . . 2681.0
    . . . 2675.0
    . . . 2594.0
    . . . 2670.0
    . . . 2715.0
    . . . 2689.0
    . . . 2719.0
    . . . 2736.0
    . . . 2657.0
    . . . 2773.0
    . . . 2750.0
    . . . 2763.0
    . . . 2786.0
    . . . 2725.0
    . . . 2740.0
    . . . 2741.0
    . . . 2729.0
    . . . 2816.0
    . . . 2761.0
    . . . 2709.0
    . . . 2911.0
    . . . 2659.0
    . . . 2907.0
    . . . 2800.0
    . . . 2807.0
    . . . 2952.0
    . . . 2919.0
    . . . 2856.0
    . . . 2836.0
    . . . 2917.0
    . . . 2939.0
    . . . 2942.0
    . . . 2855.0
    . . . 3029.0
    . . . 3047.0
    . . . 3015.0
    . . . 2910.0
    . . . 3122.0
    . . . 3095.0
    . . . 3128.0
    . . . 3154.0
    . . . 3162.0
    . . . 3169.0
    . . . 3324.0
    . . . 3292.0
    . . . 3231.0
    . . . 3180.0
    . . . 3086.0
    . . . 3134.0
    . . . 3052.0
    . . . 3063.0
    . . . 3047.0
    . . . 2895.0
    . . . 2976.0
    . . . 3026.0
    . . . 2924.0
    . . . 3020.0
    . . . 3054.0
    . . . 2976.0
    . . . 2948.0
    . . . 2939.0
    . . . 2998.0
    . . . 2979.0
    . . . 2983.0
    . . . 2902.0
    . . . 3035.0
    . . . 3126.0
    . . . 2971.0
    . . . 3009.0
    . . . 3046.0
    . . . 3050.0
    . . . 2937.0
    0.0003285 2157.12964 2982.18872 3044.0
    0.0003300 2156.79053 2979.06592 3030.0
    0.0003438 2156.45142 2976.23071 2909.0
    0.0003389 2156.11230 2973.73608 2951.0
    0.0003250 2155.77319 2971.65503 3077.0
    0.0003348 2155.43433 2970.08594 2987.0
    0.0003460 2155.09570 2967.86133 2890.0
    0.0003309 2154.75684 2967.86719 3022.0
    0.0003296 2154.41821 2968.36963 3034.0
    0.0003365 2154.07959 2971.15869 2972.0
    0.0003327 2153.74121 2978.09644 3006.0
    0.0003343 2153.40283 2987.42725 2991.0
    0.0003253 2153.06445 3004.84277 3074.0
    0.0003357 2152.72632 3034.58350 2979.0
    0.0003230 2152.38818 3086.55664 3096.0
    0.0003177 2152.05005 3171.19409 3148.0
    0.0003052 2151.71216 3293.25610 3277.0
    0.0002900 2151.37427 3432.62134 3448.0
    0.0003060 2151.03638 3522.37256 3268.0
    0.0002881 2150.69873 3508.38477 3471.0
    0.0002906 2150.36108 3413.67651 3441.0
    0.0003104 2150.02344 3280.86548 3222.0
    0.0003157 2149.68604 3157.06519 3168.0
    0.0003235 2149.34863 3066.21704 3091.0
    0.0003330 2149.01123 3006.90381 3003.0
    0.0003427 2148.67407 2969.90430 2918.0
    0.0003423 2148.33691 2946.58936 2921.0
    0.0003313 2148.00000 2931.07056 3018.0
    0.0003434 2147.66309 2920.00732 2912.0
    0.0003361 2147.32617 2911.67896 2975.0
    0.0003440 2146.98926 2905.22705 2907.0
    0.0003332 2146.65259 2900.19971 3001.0
    0.000358 2146.31592 2896.35449 2794.0
    0.000355 2145.97925 2893.58105 2814.0
    0.0003383 2145.64282 2891.86890 2956.0
    0.0003429 2145.30640 2891.30469 2916.0
    0.0003399 2144.97021 2892.10083 2942.0
    0.0003493 2144.63403 2894.66724 2863.0
    0.0003476 2144.29785 2899.79688 2877.0
    0.0003357 2143.96167 2909.06592 2979.0
    0.0003376 2143.62573 2925.50439 2962.0
    0.0003338 2143.28979 2954.30347 2996.0
    0.0003211 2142.95410 3002.77832 3114.0
    0.0003205 2142.61841 3078.32739 3120.0
    0.0003136 2142.28271 3182.00732 3189.0
    0.0003068 2141.94702 3291.96411 3259.0
    0.0003009 2141.61157 3352.80396 3323.0
    0.0003085 2141.27637 3332.07690 3242.0
    0.0003040 2140.94092 3251.95386 3290.0
    0.0003177 2140.60571 3144.65405 3148.0
    0.0003256 2140.27051 3045.37964 3071.0
    0.0003420 2139.93555 2971.63013 2924.0
    0.0003418 2139.60059 2922.44043 2926.0
    0.000360 2139.26563 2889.02075 2776.0
    0.0003492 2138.93091 2868.78760 2864.0
    0.000353 2138.59619 2854.11328 2836.0
    0.0003438 2138.26147 2844.20801 2909.0
    0.000358 2137.92700 2836.56934 2790.0
    0.0003501 2137.59253 2830.40381 2856.0
    0.000356 2137.25806 2825.26563 2808.0
    0.000358 2136.92383 2820.88037 2794.0
    0.0003494 2136.58960 2817.06421 2862.0
    0.0003489 2136.25537 2813.68774 2866.0
    0.000358 2135.92139 2810.65967 2794.0
    0.000351 2135.58740 2807.91113 2847.0
    0.000351 2135.25342 2805.39111 2846.0
    0.000361 2134.91968 2803.06226 2770.0
    0.000354 2134.58594 2800.89282 2825.0
    0.0003504 2134.25220 2798.86035 2854.0
    0.000363 2133.91870 2796.94653 2757.0
    0.000359 2133.58521 2795.13574 2789.0
    0.000361 2133.25195 2793.41650 2771.0
    0.000353 2132.91846 2791.77954 2834.0
    0.000354 2132.58545 2790.21558 2825.0
    0.0003501 2132.25220 2788.71851 2856.0
    0.000352 2131.91919 2787.28296 2841.0
    0.000353 2131.58618 2785.90381 2829.0
    0.000351 2131.25317 2784.57666 2850.0
    0.000355 2130.92041 2783.29834 2818.0
    0.000371 2130.58765 2782.06592 2698.0
    0.000368 2130.25513 2780.87646 2718.0
    0.000357 2129.92261 2777.95557 2805.0
    0.000364 2129.59009 2776.94165 2744.0
    0.000356 2129.25757 2775.07544 2808.0
    0.000355 2128.92529 2774.16699 2816.0
    0.000355 2128.59302 2773.28247 2816.0
    0.000351 2128.26099 2772.42163 2847.0
    0.000358 2127.92896 2774.95313 2795.0
    0.000352 2127.59692 2774.29053 2841.0
    0.000375 2127.26514 2776.38574 2667.0
    0.000367 2126.93335 2775.91333 2722.0
    0.0003440 2126.60156 2776.00806 2907.0
    0.000367 2126.26978 2775.64746 2724.0
    0.000351 2125.93823 2775.33521 2845.0
    0.000357 2125.60693 2775.07373 2800.0
    0.000355 2125.27539 2774.86646 2815.0
    0.000353 2124.94409 2774.71509 2831.0
    0.000356 2124.61279 2774.62476 2812.0
    0.000363 2124.28174 2774.59912 2754.0
    0.000373 2123.95068 2774.64282 2683.0
    0.000356 2123.61963 2774.76245 2811.0
    0.0003488 2123.28882 2774.96387 2867.0
    0.000360 2122.95801 2775.25537 2777.0
    0.000354 2122.62720 2775.64575 2825.0
    0.000370 2122.29663 2776.14575 2705.0
    0.000358 2121.96606 2776.76758 2796.0
    0.000357 2121.63550 2777.52710 2805.0
    0.000354 2121.30518 2778.44189 2827.0
    0.000361 2120.97485 2779.53320 2772.0
    0.000352 2120.64478 2780.82666 2842.0
    0.000365 2120.31445 2782.35400 2741.0
    0.000366 2119.98438 2784.15332 2734.0
    0.000363 2119.65454 2786.27148 2755.0
    0.000365 2119.32471 2788.76831 2743.0
    0.000352 2118.99463 2791.71558 2841.0
    0.0003466 2118.66504 2795.20703 2885.0
    0.000368 2118.33545 2803.52026 2715.0
    0.000359 2118.00586 2808.73584 2784.0
    0.000364 2117.67627 2817.03271 2744.0
    0.000351 2117.34692 2824.72144 2849.0
    0.000377 2117.01758 2834.10718 2655.0
    0.000358 2116.68848 2845.71387 2796.0
    0.0003440 2116.35938 2860.32471 2907.0
    0.0003504 2116.03027 2879.16455 2854.0
    0.0003436 2115.70117 2904.23071 2910.0
    0.0003304 2115.37231 2938.81592 3027.0
    0.0003220 2115.04346 2988.10669 3106.0
    0.0003186 2114.71484 3059.59644 3139.0
    0.0002940 2114.38623 3162.90894 3401.0
    0.0002865 2114.05762 3308.04077 3491.0
    0.0002711 2113.72925 3499.80518 3689.0
    0.0002629 2113.40063 3723.72119 3804.0
    0.0002461 2113.07251 3925.88330 4063.0
    0.0002497 2112.74414 4030.56128 4005.0
    0.0002563 2112.41602 4008.03955 3901.0
    0.0002587 2112.08789 3880.19165 3866.0
    0.0002661 2111.76001 3690.93384 3758.0
    0.0002872 2111.43213 3492.97559 3482.0
    0.0003045 2111.10425 3322.37695 3284.0
    0.0003165 2110.77661 3191.88867 3160.0
    0.0003399 2110.44897 3099.77002 2942.0
    0.0003422 2110.12134 3038.73291 2922.0
    0.0003435 2109.79395 3001.29688 2911.0
    0.0003322 2109.46655 2982.11353 3010.0
    0.0003392 2109.13916 2978.80688 2948.0
    0.0003324 2108.81201 2992.60620 3008.0
    0.0003403 2108.48486 3029.06592 2939.0
    0.0003189 2108.15771 3098.27686 3136.0
    0.0003143 2107.83081 3213.23438 3182.0
    0.0002965 2107.50391 3383.76123 3373.0
    0.0002841 2107.17700 3599.17651 3520.0
    0.0002628 2106.85034 3794.29932 3805.0
    0.0002654 2106.52368 3865.56445 3768.0
    0.0002630 2106.19702 3795.09375 3802.0
    0.0002699 2105.87061 3634.07861 3705.0
    0.0002862 2105.54419 3429.64893 3494.0
    0.0003153 2105.21802 3239.86499 3172.0
    0.0003351 2104.89160 3096.18677 2984.0
    0.0003428 2104.56543 2998.12793 2917.0
    0.000356 2104.23950 2934.15625 2807.0
    0.000359 2103.91357 2892.59033 2784.0
    0.000358 2103.58765 2864.77393 2790.0
    0.000358 2103.26172 2845.21265 2793.0
    0.000358 2102.93604 2830.73022 2794.0
    0.000358 2102.61035 2819.56763 2794.0
    0.000363 2102.28491 2810.71265 2756.0
    0.0003466 2101.95923 2803.54224 2885.0
    0.000362 2101.63403 2797.64258 2760.0
    0.000361 2101.30859 2792.72144 2767.0
    0.000362 2100.98340 2788.56836 2764.0
    0.000371 2100.65820 2785.02710 2699.0
    0.000368 2100.33325 2781.98022 2719.0
    0.000364 2100.00830 2779.33765 2748.0
    0.000359 2099.68335 2777.03198 2786.0
    0.000365 2099.35840 2775.00879 2743.0
    0.000359 2099.03369 2773.22778 2783.0
    0.000354 2098.70898 2771.65796 2822.0
    0.000374 2098.38452 2766.78052 2674.0
    0.000351 2098.06006 2765.72144 2850.0
    0.000363 2097.73560 2763.74585 2755.0
    0.000366 2097.41138 2761.32007 2735.0
    0.000353 2097.08716 2760.19434 2834.0
    0.000353 2096.76294 2759.64160 2832.0
    0.000355 2096.43896 2759.04907 2814.0
    0.000365 2096.11499 2758.40527 2742.0
    0.000356 2095.79102 2757.73120 2810.0
    0.000393 2095.46729 2752.68433 2546.0
    0.000368 2095.14331 2752.29321 2719.0
    0.000362 2094.81982 2751.92358 2760.0
    0.000367 2094.49634 2749.50464 2724.0
    0.000374 2094.17285 2749.32251 2676.0
    0.000365 2093.84937 2749.15259 2736.0
    0.000367 2093.52612 2748.99365 2725.0
    0.000378 2093.20288 2748.84106 2648.0
    0.000360 2092.87964 2748.69092 2775.0
    0.000365 2092.55664 2748.54102 2736.0
    0.000366 2092.23364 2748.38867 2729.0
    0.000360 2091.91064 2748.23315 2777.0
    0.000365 2091.58789 2748.07324 2739.0
    0.000379 2091.26514 2747.90869 2637.0
    0.000364 2090.94263 2747.73828 2751.0
    0.000359 2090.61987 2747.56226 2783.0
    0.000365 2090.29736 2747.37964 2743.0
    0.000377 2089.97510 2747.19067 2655.0
    0.000379 2089.65283 2746.99512 2641.0
    0.000354 2089.33057 2746.79297 2827.0
    0.000362 2089.00830 2746.58325 2762.0
    0.000359 2088.68628 2746.36670 2784.0
    0.000378 2088.36426 2746.14233 2643.0
    0.000383 2088.04248 2745.91089 2608.0
    0.000365 2087.72070 2745.67163 2742.0
    0.000364 2087.39893 2745.42456 2750.0
    0.000351 2087.07715 2745.17041 2845.0
    0.000371 2086.75562 2744.90845 2696.0
    0.000364 2086.43408 2745.72607 2750.0
    0.000368 2086.11279 2745.48853 2715.0
    0.000373 2085.79150 2745.24463 2683.0
    0.000355 2085.47021 2745.54712 2818.0
    0.000370 2085.14917 2745.31494 2705.0
    0.000373 2084.82813 2745.07959 2681.0
    0.000375 2084.50708 2745.10913 2666.0
    0.000361 2084.18604 2744.88818 2768.0
    0.000366 2083.86523 2744.79980 2734.0
    0.000379 2083.54468 2744.59546 2639.0
    0.000366 2083.22388 2744.40259 2734.0
    0.000362 2082.90332 2744.22510 2761.0
    0.000373 2082.58276 2744.07178 2678.0
    0.000378 2082.26245 2756.97998 2643.0
    0.000371 2081.94214 2757.37061 2699.0
    0.000383 2081.62183 2764.18921 2609.0
    0.000364 2081.30176 2764.94897 2745.0
    0.000372 2080.98169 2765.76904 2691.0
    0.000375 2080.66162 2766.60352 2670.0
    0.000363 2080.34180 2767.39722 2758.0
    0.000369 2080.02197 2768.13037 2709.0
    0.000386 2079.70215 2768.82861 2589.0
    0.000362 2079.38257 2769.54004 2765.0
    0.000375 2079.06299 2770.31860 2669.0
    0.000377 2078.74365 2771.21631 2654.0
    0.000375 2078.42407 2772.26807 2669.0
    0.000368 2078.10474 2773.49609 2714.0
    0.000357 2077.78564 2774.92041 2803.0
    0.000378 2077.46631 2776.55664 2649.0
    0.000368 2077.14722 2778.43164 2721.0
    0.000364 2076.82837 2780.58179 2749.0
    0.000367 2076.50952 2783.06006 2727.0
    0.000364 2076.19067 2785.94580 2747.0
    0.000356 2075.87183 2789.36255 2808.0
    0.000367 2075.55322 2793.49292 2726.0
    0.000356 2075.23462 2798.60010 2811.0
    0.000362 2074.91626 2805.02441 2762.0
    0.000354 2074.59790 2813.15039 2821.0
    0.000357 2074.27954 2823.28662 2801.0
    0.000358 2073.96118 2835.31812 2794.0
    0.0003494 2073.64307 2848.01880 2862.0
    0.0003440 2073.32495 2858.85986 2907.0
    0.0003393 2073.00708 2866.09863 2947.0
    0.0003393 2072.68921 2870.53711 2947.0
    0.000352 2072.37134 2873.74731 2844.0
    0.000352 2072.05347 2877.36963 2840.0
    0.0003487 2071.73584 2883.30200 2868.0
    0.000353 2071.41846 2892.89331 2832.0
    0.000353 2071.10083 2909.50000 2829.0
    0.000353 2070.78345 2928.32593 2835.0
    0.0003394 2070.46606 2953.74487 2946.0
    0.0003444 2070.14893 2983.78101 2904.0
    0.0003418 2069.83179 3020.20337 2926.0
    0.0003272 2069.51465 3063.14648 3056.0
    0.0003204 2069.19775 3111.77075 3121.0
    0.0003196 2068.88086 3163.75488 3129.0
    0.0003215 2068.56396 3215.85400 3110.0
    0.0003096 2068.24731 3266.03906 3230.0
    0.0003054 2067.93066 3315.99927 3274.0
    0.0002999 2067.61401 3371.61816 3334.0
    0.0002974 2067.29761 3442.20630 3362.0
    0.0002819 2066.98120 3539.92676 3547.0
    0.0002809 2066.66479 3679.13232 3560.0
    0.0002682 2066.34863 3875.48267 3728.0
    0.0002534 2066.03247 4145.12744 3947.0
    0.0002306 2065.71631 4501.28516 4336.0
    0.0002126 2065.40039 4945.42188 4704.0
    0.0001928 2065.08447 5448.08203 5187.0
    0.0001689 2064.76855 5923.43359 5920.0
    0.0001649 2064.45288 6240.09375 6064.0
    0.0001559 2064.13721 6302.00342 6413.0
    0.0001626 2063.82178 6114.87793 6151.0
    0.0001705 2063.50610 5745.47705 5866.0
    0.0001903 2063.19067 5276.61670 5254.0
    0.0002040 2062.87549 4795.75293 4903.0
    0.0002227 2062.56030 4366.77246 4490.0
    0.0002450 2062.24512 4015.97583 4081.0
    0.0002559 2061.92993 3742.81982 3908.0
    0.0002706 2061.61499 3535.36694 3696.0
    0.0002823 2061.30005 3379.42603 3542.0
    0.0002885 2060.98535 3262.20044 3466.0
    0.0002989 2060.67041 3173.24829 3346.0
    0.0003112 2060.35571 3104.79517 3213.0
    0.0003141 2060.04126 3051.23926 3184.0
    0.0003157 2059.72681 3008.66187 3168.0
    0.0003255 2059.41235 2974.39185 3072.0
    0.0003173 2059.09814 2946.61279 3152.0
    0.0003127 2058.78394 2924.05103 3198.0
    0.0003244 2058.46973 2905.84937 3083.0
    0.0003231 2058.15552 2891.42554 3095.0
    0.0003231 2057.84155 2880.41382 3095.0
    0.0003361 2057.52759 2872.64038 2975.0
    0.0003393 2057.21387 2885.95386 2947.0
    0.0003336 2056.90015 2885.49243 2998.0
    0.0003284 2056.58643 2888.85449 3045.0
    0.0003228 2056.27295 2906.00513 3098.0
    0.0003366 2055.95947 2919.20337 2971.0
    0.0003327 2055.64600 2938.40234 3006.0
    0.0003191 2055.33276 2964.76245 3134.0
    0.0003279 2055.01953 2998.55347 3050.0
    0.0003330 2054.70630 3040.01489 3003.0
    0.0003126 2054.39331 3087.54590 3199.0
    0.0003275 2054.08008 3136.66699 3053.0
    0.0003052 2053.76733 3179.44800 3277.0
    0.0003121 2053.45459 3206.48877 3204.0
    0.0003135 2053.14160 3211.26074 3190.0
    0.0003101 2052.82910 3193.23486 3225.0
    0.0003097 2052.51660 3156.83325 3229.0
    0.0003227 2052.20410 3108.91504 3099.0
    0.0003298 2051.89160 3056.87866 3032.0
    0.0003263 2051.57935 3006.79028 3065.0
    0.0003355 2051.26709 2962.35327 2981.0
    0.0003317 2050.95483 2923.87329 3015.0
    0.0003326 2050.64282 2893.57275 3007.0
    0.0003465 2050.33081 2869.57886 2886.0
    0.0003472 2050.01880 2850.32959 2880.0
    0.0003408 2049.70703 2836.19385 2934.0
    0.0003286 2049.39526 2825.71924 3043.0
    0.0003454 2049.08374 2818.25586 2895.0
    0.0003374 2048.77222 2813.30200 2964.0
    0.0003326 2048.46069 2810.49268 3007.0
    0.0003303 2048.14917 2809.58130 3028.0
    0.0003328 2047.83789 2810.41479 3005.0
    0.0003352 2047.52661 2812.92456 2983.0
    0.0003349 2047.21558 2817.11279 2986.0
    0.0003236 2046.90442 2809.97314 3090.0
    0.0003228 2046.59351 2818.22754 3098.0
    0.0003116 2046.28259 2828.52612 3209.0
    0.0003126 2045.97168 2834.72046 3199.0
    0.0003065 2045.66101 2850.23511 3263.0
    0.0002988 2045.35034 2868.91211 3347.0
    0.0002995 2045.03967 2891.40503 3339.0
    0.0002990 2044.72925 2918.57324 3344.0
    0.0003063 2044.41882 2951.59937 3265.0
    0.0003024 2044.10852 2992.04053 3307.0
    0.0002968 2043.79822 3041.97681 3369.0
    0.0002908 2043.48816 3106.19482 3439.0
    0.0002939 2043.17798 3184.25024 3402.0
    0.0002809 2042.86804 3282.16235 3560.0
    0.0002759 2042.55811 3405.43945 3625.0
    0.0002704 2042.24829 3556.73145 3698.0
    0.0002641 2041.93860 3743.24780 3786.0
    0.0002529 2041.62891 3974.72510 3954.0
    0.0002344 2041.31934 4262.63135 4267.0
    0.0002276 2041.00989 4614.91504 4394.0
    0.0002130 2040.70044 5029.23340 4694.0
    0.0001859 2040.39111 5477.10205 5379.0
    0.0001848 2040.08191 5894.05469 5411.0
    0.0001672 2039.77271 6188.01074 5980.0
    0.0001599 2039.46362 6285.12695 6252.0
    0.0001585 2039.15466 6174.16064 6309.0
    0.0001637 2038.84570 5893.92432 6108.0
    0.0001719 2038.53687 5505.16162 5819.0
    0.0001936 2038.22815 5068.63135 5164.0
    0.0002133 2037.91943 4644.92822 4689.0
    0.0002460 2037.61084 4271.96094 4065.0
    0.0002650 2037.30237 3960.60693 3774.0
    0.0002926 2036.99402 3710.44482 3418.0
    0.0002956 2036.68567 3515.51880 3383.0
    0.0003121 2036.37744 3361.96753 3204.0
    0.0003367 2036.06921 3240.06445 2970.0
    0.0003298 2035.76123 3148.75122 3032.0
    0.0003393 2035.45313 3077.20947 2947.0
    0.0003499 2035.14526 3020.86743 2858.0
    0.0003444 2034.83752 2979.72876 2904.0
    0.0003473 2034.52966 2951.40210 2879.0
    0.0003439 2034.22205 2936.71167 2908.0
    0.0003337 2033.91443 2938.37842 2997.0
    0.0003312 2033.60693 2960.56519 3019.0
    0.0003267 2033.29956 3007.20581 3061.0
    0.0003236 2032.99231 3077.13013 3090.0
    0.0003182 2032.68494 3152.46436 3143.0
    0.0003122 2032.37781 3192.90088 3203.0
    0.0003168 2032.07080 3176.42090 3157.0
    0.0003158 2031.76379 3124.96362 3167.0
    0.0003310 2031.45679 3054.00244 3021.0
    0.0003375 2031.15002 2970.33789 2963.0
    0.0003392 2030.84326 2892.58740 2948.0
    0.000356 2030.53662 2833.64331 2808.0
    0.000365 2030.22998 2794.75708 2736.0
    0.000369 2029.92358 2773.10889 2713.0
    0.000362 2029.61719 2766.44189 2764.0
    0.000375 2029.31079 2775.00171 2669.0
    0.000368 2029.00452 2802.32275 2717.0
    0.0003440 2028.69836 2854.83057 2907.0
    0.0003383 2028.39233 2939.66577 2956.0
    0.0003441 2028.08630 3058.14014 2906.0
    0.0003263 2027.78040 3189.30518 3065.0
    0.0003026 2027.47461 3279.78271 3305.0
    0.0002957 2027.16882 3305.09326 3382.0
    0.0002999 2026.86316 3306.58154 3334.0
    0.0002974 2026.55762 3306.21753 3363.0
    0.0002981 2026.25208 3299.06616 3355.0
    0.0003027 2025.94666 3275.76611 3304.0
    0.0003049 2025.64136 3217.81909 3280.0
    0.0003284 2025.33606 3137.53687 3045.0
    0.0003313 2025.03101 3053.04248 3018.0
    0.0003369 2024.72595 2963.27173 2968.0
    0.000351 2024.42090 2878.21411 2845.0
    0.000367 2024.11597 2811.78882 2727.0
    0.000376 2023.81116 2765.57666 2658.0
    0.000390 2023.50635 2733.60474 2562.0
    0.000386 2023.20178 2709.00537 2594.0
    0.000387 2022.89709 2687.08813 2583.0
    0.000387 2022.59265 2647.64722 2587.0
    0.000397 2022.28821 2626.98120 2522.0
    0.000391 2021.98389 2606.74780 2557.0
    0.000412 2021.67969 2576.42749 2425.0
    0.000402 2021.37549 2559.94946 2485.0
    0.000403 2021.07141 2545.74683 2480.0
    0.000413 2020.76746 2532.68604 2424.0
    0.000417 2020.46350 2522.62427 2400.0
    0.000410 2020.15967 2514.13330 2437.0
    0.000415 2019.85596 2506.90405 2407.0
    0.000413 2019.55225 2500.66748 2422.0
    0.000414 2019.24866 2495.20874 2416.0
    0.000420 2018.94519 2490.35791 2379.0
    0.000424 2018.64172 2485.98242 2360.0
    0.000409 2018.33838 2481.98364 2447.0
    0.000413 2018.03528 2478.28735 2420.0
    0.000412 2017.73206 2475.11890 2428.0
    0.000421 2017.42896 2471.87891 2377.0
    0.000422 2017.12598 2468.80737 2369.0
    0.000422 2016.82300 2466.01880 2370.0
    0.000410 2016.52014 2463.21582 2437.0
    0.000411 2016.21741 2460.51758 2431.0
    0.000426 2015.91479 2468.94995 2345.0
    0.000437 2015.61218 2467.06079 2288.0
    0.000416 2015.30969 2465.29810 2402.0
    0.000432 2015.00732 2463.66162 2317.0
    0.000424 2014.70496 2467.98438 2360.0
    0.000428 2014.40271 2466.95068 2339.0
    0.000423 2014.10059 2466.08521 2366.0
    0.000432 2013.79846 2465.42578 2316.0
    0.000416 2013.49646 2464.93896 2402.0
    0.000410 2013.19458 2464.67041 2441.0
    0.000410 2012.89270 2464.64331 2439.0
    0.000412 2012.59094 2464.89136 2425.0
    0.000426 2012.28931 2465.45142 2348.0
    0.000420 2011.98779 2466.36963 2383.0
    0.000420 2011.68628 2467.70605 2379.0
    0.000428 2011.38477 2469.99194 2336.0
    0.000419 2011.08350 2472.42310 2387.0
    0.000421 2010.78223 2475.54907 2373.0
    0.000409 2010.48108 2479.74121 2446.0
    0.000418 2010.18005 2484.74219 2391.0
    0.000406 2009.87903 2491.01001 2465.0
    0.000406 2009.57800 2498.85962 2465.0
    0.000402 2009.27722 2508.71143 2485.0
    0.000403 2008.97656 2521.14526 2479.0
    0.000417 2008.67578 2536.95825 2397.0
    0.000389 2008.37524 2557.29712 2568.0
    0.000399 2008.07471 2583.91016 2509.0
    0.000402 2007.77429 2619.66895 2488.0
    0.000392 2007.47400 2669.67358 2553.0
    0.000364 2007.17371 2743.38135 2748.0
    0.000358 2006.87354 2857.30933 2794.0
    0.0003318 2006.57349 3037.01880 3014.0
    0.0003005 2006.27344 3314.75732 3328.0
    0.0002618 2005.97363 3720.42773 3820.0
    0.0002408 2005.67371 4247.56299 4153.0
    0.0002143 2005.37402 4775.73145 4666.0
    0.0001972 2005.07434 5053.10303 5072.0
    0.0001929 2004.77478 4978.68799 5184.0
    0.0002067 2004.47522 4730.50000 4838.0
    0.0002193 2004.17578 4391.05957 4560.0
    0.0002440 2003.87646 3959.08765 4098.0
    0.0002762 2003.57727 3533.92920 3621.0
    0.0003139 2003.27808 3200.81177 3186.0
    0.0003460 2002.97900 2969.67554 2890.0
    0.000366 2002.67993 2819.16455 2729.0
    0.000371 2002.38110 2724.87915 2697.0
    0.000376 2002.08228 2667.45483 2657.0
    0.000392 2001.78345 2633.84668 2550.0
    0.000390 2001.48486 2615.48193 2565.0
    0.000400 2001.18628 2605.39966 2497.0
    0.000385 2000.88770 2596.18018 2597.0
    0.000402 2000.58936 2582.03247 2489.0
    0.000406 2000.29102 2562.68457 2464.0
    0.000398 1999.99280 2540.50171 2511.0
    0.000421 1999.69458 2516.55444 2378.0
    0.000399 1999.39648 2492.32471 2506.0
    0.000422 1999.09839 2470.22168 2369.0
    0.000419 1998.80066 2451.66895 2389.0
    0.000414 1998.50269 2436.70898 2414.0
    0.000409 1998.20496 2424.67383 2444.0
    0.000431 1997.90735 2414.66821 2321.0
    0.000433 1997.60974 2405.90796 2309.0
    0.000433 1997.31226 2397.93335 2310.0
    0.000416 1997.01477 2390.52686 2403.0
    0.000433 1996.71753 2383.59302 2307.0
    0.000413 1996.42029 2377.11182 2420.0
    0.000415 1996.12305 2371.12402 2407.0
    0.000414 1995.82593 2365.66406 2415.0
    0.000429 1995.52893 2360.72119 2332.0
    0.000417 1995.23206 2356.24243 2399.0
    0.000425 1994.93518 2354.47168 2353.0
    0.000404 1994.63843 2350.81250 2476.0
    0.000411 1994.34180 2347.43506 2436.0
    0.000402 1994.04517 2348.30884 2485.0
    0.000413 1993.74878 2345.57495 2424.0
    0.000412 1993.45227 2343.02441 2429.0
    0.000415 1993.15601 2342.04663 2411.0
    0.000416 1992.85974 2339.88525 2405.0
    0.000421 1992.56360 2337.86353 2378.0
    0.000416 1992.26733 2337.54102 2402.0
    0.000408 1991.97144 2335.83643 2451.0
    0.000412 1991.67554 2334.25928 2430.0
    0.000425 1991.37964 2333.58301 2355.0
    0.000425 1991.08398 2332.29443 2353.0
    0.000421 1990.78821 2331.14380 2375.0
    0.000434 1990.49268 2330.14038 2306.0
    0.000421 1990.19727 2329.29541 2373.0
    0.000424 1989.90173 2328.62183 2357.0
    0.000422 1989.60645 2328.14111 2367.0
    0.000407 1989.31116 2327.87769 2458.0
    0.000450 1989.01599 2327.86304 2223.0
    0.000414 1988.72095 2328.13794 2417.0
    0.000419 1988.42590 2328.75464 2389.0
    0.000431 1988.13098 2329.78271 2319.0
    0.000415 1987.83618 2331.31079 2411.0
    0.000424 1987.54138 2333.45874 2361.0
    0.000415 1987.24670 2336.39209 2407.0
    0.000414 1986.95215 2347.79639 2414.0
    0.000411 1986.65771 2353.37573 2435.0
    0.000412 1986.36328 2360.87622 2426.0
    0.000385 1986.06885 2374.86377 2598.0
    0.000384 1985.77466 2389.65161 2605.0
    0.000389 1985.48047 2411.16260 2572.0
    0.000381 1985.18640 2442.82764 2623.0
    0.000387 1984.89233 2488.99902 2581.0
    0.000380 1984.59851 2553.97876 2632.0
    0.000364 1984.30469 2638.90674 2745.0
    0.000364 1984.01086 2737.36328 2745.0
    0.000364 1983.71716 2816.45337 2748.0
    0.000362 1983.42358 2840.31104 2766.0
    0.000368 1983.13013 2820.83130 2720.0
    0.000371 1982.83667 2780.01929 2699.0
    0.000373 1982.54333 2722.88477 2682.0
    0.000372 1982.25012 2653.66357 2686.0
    0.000400 1981.95691 2588.07690 2497.0
    0.000392 1981.66382 2538.55542 2548.0
    0.000396 1981.37085 2507.64038 2528.0
    0.000412 1981.07788 2493.56885 2425.0
    0.000404 1980.78503 2493.81714 2475.0
    0.000382 1980.49231 2506.44604 2616.0
    0.000399 1980.19958 2531.09961 2507.0
    0.000394 1979.90710 2567.45215 2537.0
    0.000390 1979.61450 2615.30225 2563.0
    0.000391 1979.32214 2672.98657 2555.0
    0.000379 1979.02979 2735.41528 2639.0
    0.000356 1978.73743 2792.88306 2808.0
    0.000369 1978.44543 2833.99097 2711.0
    0.000359 1978.15332 2852.86182 2785.0
    0.000357 1977.86121 2852.25464 2799.0
    0.0003489 1977.56934 2838.77856 2866.0
    0.0003438 1977.27747 2818.70874 2909.0
    0.0003495 1976.98572 2798.56909 2861.0
    0.000362 1976.69409 2784.44727 2759.0
    0.0003449 1976.40247 2778.70679 2899.0
    0.000351 1976.11096 2778.27734 2849.0
    0.0003464 1975.81958 2776.58618 2887.0
    0.0003372 1975.52820 2768.33521 2966.0
    0.0003441 1975.23694 2752.78442 2906.0
    0.000354 1974.94580 2732.33447 2823.0
    0.000366 1974.65466 2709.99170 2735.0
    0.000371 1974.36365 2689.38428 2693.0
    0.000362 1974.07275 2675.03662 2766.0
    0.000371 1973.78186 2671.36328 2694.0
    0.000356 1973.49121 2681.92798 2806.0
    0.0003477 1973.20044 2709.75122 2876.0
    0.0003460 1972.90991 2758.00684 2890.0
    0.0003353 1972.61938 2830.50049 2982.0
    0.0003124 1972.32898 2931.71509 3201.0
    0.0002946 1972.03857 3066.06226 3394.0
    0.0002826 1971.74841 3235.76343 3538.0
    0.0002698 1971.45825 3436.54028 3707.0
    0.0002643 1971.16809 3649.31104 3783.0
    0.0002504 1970.87817 3834.23901 3994.0
    0.0002419 1970.58813 3944.36597 4134.0
    0.0002444 1970.29834 3959.46265 4092.0
    0.0002559 1970.00867 3896.29688 3908.0
    0.0002676 1969.71887 3767.91675 3737.0
    0.0002834 1969.42932 3594.03711 3529.0
    0.0003037 1969.13977 3397.32837 3293.0
    0.0003172 1968.85046 3204.55615 3153.0
    0.0003392 1968.56104 3029.85059 2948.0
    0.000370 1968.27185 2882.23413 2706.0
    0.000369 1967.98267 2761.88477 2712.0
    0.000381 1967.69348 2665.67627 2623.0
    0.000403 1967.40454 2589.39233 2483.0
    0.000399 1967.11560 2528.91406 2505.0
    0.000403 1966.82666 2480.73071 2480.0
    0.000411 1966.53796 2442.02979 2436.0
    0.000408 1966.24927 2410.58447 2452.0
    0.000397 1965.96069 2398.00757 2520.0
    0.000408 1965.67224 2377.08350 2453.0
    0.000411 1965.38379 2371.43896 2433.0
    0.000426 1965.09546 2357.11157 2345.0
    0.000427 1964.80713 2351.76001 2341.0
    0.000427 1964.51904 2347.60254 2342.0
    0.000416 1964.23096 2339.44727 2402.0
    0.000414 1963.94287 2332.65063 2414.0
    0.000421 1963.65491 2327.04297 2378.0
    0.000439 1963.36719 2322.49292 2277.0
    0.000430 1963.07935 2318.89746 2328.0
    0.000421 1962.79175 2316.18213 2375.0
    0.000429 1962.50415 2314.29272 2333.0
    0.000429 1962.21667 2310.90039 2330.0
    0.000442 1961.92920 2310.64868 2262.0
    0.000435 1961.64185 2311.15649 2301.0
    0.000434 1961.35461 2310.32837 2305.0
    0.000432 1961.06738 2312.46899 2316.0
    0.000429 1960.78040 2321.90991 2329.0
    0.000436 1960.49329 2326.01074 2291.0
    0.000431 1960.20630 2331.09375 2321.0
    0.000424 1959.91956 2340.40503 2356.0
    0.000422 1959.63281 2346.31104 2368.0
    0.000427 1959.34607 2355.22046 2344.0
    0.000407 1959.05957 2368.87183 2454.0
    0.000434 1958.77307 2381.25977 2306.0
    0.000419 1958.48657 2395.01465 2386.0
    0.000390 1958.20020 2413.64551 2561.0
    0.000410 1957.91394 2433.83032 2441.0
    0.000404 1957.62781 2457.75513 2478.0
    0.000389 1957.34167 2486.34570 2574.0
    0.000375 1957.05566 2520.85205 2665.0
    0.000387 1956.76978 2562.96265 2583.0
    0.000388 1956.48401 2615.02808 2577.0
    0.000368 1956.19812 2680.17627 2716.0
    0.000356 1955.91248 2762.53320 2809.0
    0.0003439 1955.62695 2867.38208 2908.0
    0.0003304 1955.34131 3001.05859 3027.0
    0.0003123 1955.05603 3170.31543 3202.0
    0.0002822 1954.77063 3380.98535 3543.0
    0.0002689 1954.48535 3626.93774 3719.0
    0.0002554 1954.20020 3920.56006 3916.0
    0.0002384 1953.91516 4227.26758 4195.0
    0.0002143 1953.63000 4525.00000 4666.0
    0.0002096 1953.34521 4774.65039 4772.0
    0.0002025 1953.06030 4942.03955 4939.0
    0.0001982 1952.77551 4987.00439 5046.0
    0.0002010 1952.49084 4920.25781 4975.0
    0.0002175 1952.20630 4782.25342 4597.0
    0.0002204 1951.92175 4608.69873 4537.0
    0.0002283 1951.63733 4427.17285 4380.0
    0.0002465 1951.35303 4269.48926 4057.0
    0.0002577 1951.06873 4171.12207 3881.0
    0.0002610 1950.78455 4141.20752 3831.0
    0.0002511 1950.50049 4186.62598 3982.0
    0.0002478 1950.21643 4297.30127 4036.0
    0.0002291 1949.93250 4440.13232 4365.0
    0.0002206 1949.64868 4572.77734 4534.0
    0.0002134 1949.36499 4647.92676 4686.0
    0.0002069 1949.08130 4639.44287 4834.0
    0.0002132 1948.79761 4551.78613 4690.0
    0.0002263 1948.51416 4404.18945 4418.0
    0.0002330 1948.23071 4215.29883 4292.0
    0.0002537 1947.94739 4005.32300 3942.0
    0.0002772 1947.66406 3798.53003 3607.0
    0.0002927 1947.38098 3616.72803 3416.0
    0.0003046 1947.09778 3473.36938 3283.0
    0.0003128 1946.81482 3373.70166 3197.0
    0.0003256 1946.53186 3317.75781 3071.0
    0.0003142 1946.24902 3303.02905 3183.0
    0.0003131 1945.96631 3324.92065 3194.0
    0.0003052 1945.68359 3375.56934 3277.0
    0.0003030 1945.40100 3441.66284 3300.0
    0.0002862 1945.11853 3503.82788 3494.0
    0.0002827 1944.83606 3541.52393 3537.0
    0.0002811 1944.55371 3542.34790 3557.0
    0.0002839 1944.27148 3507.00708 3522.0
    0.0002963 1943.98926 3444.08179 3375.0
    0.0002952 1943.70715 3363.37134 3387.0
    0.0003031 1943.42517 3275.48315 3299.0
    0.0003088 1943.14319 3192.80542 3238.0
    0.0003155 1942.86133 3132.71582 3170.0
    0.0003182 1942.57959 3093.19482 3143.0
    0.0003143 1942.29785 3082.39355 3182.0
    0.0003130 1942.01636 3098.94556 3195.0
    0.0003181 1941.73486 3125.16748 3144.0
    0.0003183 1941.45337 3146.52466 3142.0
    0.0003154 1941.17212 3155.25684 3171.0
    0.0003208 1940.89087 3157.13501 3117.0
    0.0003221 1940.60962 3157.35352 3105.0
    0.0003245 1940.32849 3153.04663 3082.0
    0.0003174 1940.04749 3140.61914 3151.0
    0.0003126 1939.76660 3120.00830 3199.0
    0.0003173 1939.48572 3091.93994 3152.0
    0.0003100 1939.20496 3057.12158 3226.0
    0.0003144 1938.92419 3017.18237 3181.0
    0.0003210 1938.64368 2974.70898 3115.0
    0.0003124 1938.36316 2933.02588 3201.0
    0.0003318 1938.08276 2896.32227 3014.0
    0.0003466 1937.80237 2865.91602 2885.0
    0.0003385 1937.52209 2852.63086 2954.0
    0.000351 1937.24194 2856.30298 2846.0
    0.0003495 1936.96191 2868.90552 2861.0
    0.000361 1936.68188 2912.05884 2769.0
    0.0003423 1936.40186 2974.54346 2921.0
    0.0003311 1936.12207 3052.81348 3020.0
    0.0003277 1935.84229 3138.95825 3052.0
    0.0003129 1935.56262 3220.10815 3196.0
    0.0003079 1935.28308 3291.35425 3248.0
    0.0003154 1935.00354 3320.73755 3171.0
    0.0003100 1934.72412 3314.12231 3226.0
    0.0003113 1934.44470 3278.94434 3212.0
    0.0003173 1934.16541 3210.99414 3152.0
    0.0003212 1933.88635 3122.58813 3113.0
    0.0003295 1933.60718 3007.60254 3035.0
    0.0003412 1933.32825 2905.56226 2931.0
    0.000377 1933.04919 2808.41260 2652.0
    0.000391 1932.77039 2720.95142 2556.0
    0.000372 1932.49158 2639.71704 2690.0
    0.000400 1932.21301 2576.95264 2501.0
    0.000408 1931.93433 2526.01563 2452.0
    0.000391 1931.65588 2485.83203 2555.0
    0.000422 1931.37744 2455.24707 2369.0
    0.000396 1931.09900 2433.37769 2528.0
    0.000407 1930.82080 2419.26978 2454.0
    0.000415 1930.54260 2412.70020 2407.0
    0.000411 1930.26453 2413.72168 2434.0
    0.000407 1929.98645 2422.89111 2458.0
    0.000400 1929.70862 2441.02490 2502.0
    0.000386 1929.43066 2469.55835 2588.0
    0.000392 1929.15295 2503.75928 2549.0
    0.000382 1928.87524 2558.64014 2616.0
    0.000368 1928.59766 2629.07764 2716.0
    0.000357 1928.32007 2715.18677 2799.0
    0.0003488 1928.04272 2813.00757 2867.0
    0.0003452 1927.76538 2914.68628 2897.0
    0.0003246 1927.48804 3002.82471 3081.0
    0.0003344 1927.21094 3058.82300 2990.0
    0.0003185 1926.93384 3073.81714 3140.0
    0.0003209 1926.65686 3048.47974 3116.0
    0.0003284 1926.37988 2993.51685 3045.0
    0.0003409 1926.10303 2916.94824 2933.0
    0.0003503 1925.82629 2826.05737 2855.0
    0.000353 1925.54956 2730.10693 2831.0
    0.000372 1925.27295 2638.66235 2689.0
    0.000377 1924.99646 2558.13818 2654.0
    0.000393 1924.71997 2491.00195 2542.0
    0.000374 1924.44360 2463.06641 2676.0
    0.000392 1924.16748 2422.38672 2548.0
    0.000392 1923.89124 2391.73608 2550.0
    0.000394 1923.61511 2369.40991 2539.0
    0.000411 1923.33911 2366.95874 2433.0
    0.000404 1923.06311 2358.01147 2475.0
    0.000411 1922.78723 2354.03320 2431.0
    0.000422 1922.51160 2354.47095 2368.0
    0.000432 1922.23584 2359.01709 2313.0
    0.000429 1921.96021 2367.58936 2333.0
    0.000406 1921.68481 2384.00244 2463.0
    0.000418 1921.40930 2401.33594 2394.0
    0.000421 1921.13391 2423.78906 2377.0
    0.000403 1920.85864 2452.30933 2480.0
    0.000406 1920.58350 2487.06299 2466.0
    0.000401 1920.30835 2532.88892 2492.0
    0.000389 1920.03345 2591.31567 2568.0
    0.000376 1919.75842 2666.30127 2662.0
    0.000368 1919.48352 2760.44189 2715.0
    0.0003396 1919.20886 2883.23560 2945.0
    0.0003346 1918.93420 3035.91846 2989.0
    0.0003163 1918.65955 3215.51123 3162.0
    0.0002973 1918.38501 3407.17749 3364.0
    0.0002910 1918.11060 3593.01367 3436.0
    0.0002753 1917.83630 3777.01538 3632.0
    0.0002528 1917.56201 3979.91309 3955.0
    0.0002435 1917.28784 4208.10205 4107.0
    0.0002213 1917.01367 4451.40479 4518.0
    0.0002105 1916.73962 4705.20605 4750.0
    0.0001970 1916.46570 4981.83154 5076.0
    0.0001778 1916.19189 5315.38232 5624.0
    0.0001599 1915.91809 5748.99902 6255.0
    0.0001478 1915.64441 6348.99023 6765.0
    0.0001369 1915.37085 7130.40088 7304.0
    0.0001293 1915.09729 7963.68604 7735.0
    0.0001240 1914.82385 8452.00195 8065.0
    0.0001218 1914.55054 8288.25098 8207.0
    0.0001249 1914.27722 7720.59766 8004.0
    0.0001345 1914.00403 7129.99219 7436.0
    0.0001526 1913.73096 6518.06348 6552.0
    0.0001756 1913.45801 5749.49219 5696.0
    0.0001993 1913.18494 4927.06396 5018.0
    0.0002319 1912.91211 4222.90234 4312.0
    0.0002722 1912.63940 3692.43823 3674.0
    0.0003107 1912.36670 3314.33911 3219.0
    0.0003380 1912.09412 3050.81787 2959.0
    0.000369 1911.82153 2860.19702 2713.0
    0.000396 1911.54919 2726.82739 2523.0
    0.000406 1911.27686 2627.08179 2464.0
    0.000412 1911.00452 2549.83765 2428.0
    0.000433 1910.73230 2485.77344 2308.0
    0.000434 1910.46021 2436.06909 2304.0
    0.000429 1910.18811 2395.30615 2329.0
    0.000442 1909.91626 2361.62793 2260.0
    0.000461 1909.64441 2333.66821 2167.0
    0.000471 1909.37268 2310.44482 2124.0
    0.000465 1909.10095 2291.22607 2152.0
    0.000453 1908.82935 2286.17505 2207.0
    0.000479 1908.55786 2274.10254 2089.0
    0.000457 1908.28638 2264.87988 2187.0
    0.000458 1908.01501 2258.33423 2182.0
    0.000466 1907.74377 2259.70215 2146.0
    0.000465 1907.47266 2258.70410 2152.0
    0.000439 1907.20154 2260.48169 2279.0
    0.000449 1906.93042 2265.26221 2228.0
    0.000438 1906.65955 2273.38965 2282.0
    0.000469 1906.38867 2285.35791 2131.0
    0.000468 1906.11792 2301.83081 2136.0
    0.000428 1905.84729 2323.71216 2337.0
    0.000452 1905.57666 2352.25903 2210.0
    0.000426 1905.30603 2389.22998 2347.0
    0.000436 1905.03564 2436.99438 2291.0
    0.000413 1904.76526 2498.50391 2424.0
    0.000392 1904.49512 2576.58618 2549.0
    0.000398 1904.22485 2672.37109 2514.0
    0.000383 1903.95471 2781.09692 2614.0
    0.000359 1903.68469 2886.00781 2786.0
    0.0003469 1903.41479 2967.19653 2883.0
    0.0003493 1903.14490 3026.07227 2863.0
    0.0003233 1902.87512 3075.08252 3093.0
    0.0003196 1902.60547 3116.01318 3129.0
    0.0003212 1902.33582 3145.16895 3113.0
    0.0003139 1902.06628 3168.36938 3186.0
    0.0003182 1901.79688 3195.92749 3143.0
    0.0003005 1901.52747 3230.96045 3328.0
    0.0003140 1901.25830 3270.78979 3185.0
    0.0003110 1900.98914 3314.86206 3215.0
    0.0002927 1900.71997 3373.33936 3417.0
    0.0002797 1900.45093 3467.47559 3575.0
    0.0002698 1900.18201 3619.41406 3706.0
    0.0002646 1899.91321 3837.85645 3780.0
    0.0002444 1899.64441 4095.18115 4092.0
    0.0002395 1899.37573 4294.40527 4175.0
    0.0002329 1899.10706 4314.20215 4293.0
    0.0002361 1898.83862 4166.66943 4236.0
    0.0002413 1898.57019 3974.87817 4145.0
    0.0002737 1898.30176 3781.28613 3653.0
    0.0002826 1898.03357 3550.19263 3538.0
    0.0003104 1897.76526 3263.61230 3222.0
    0.0003323 1897.49719 2995.43701 3009.0
    0.000353 1897.22925 2771.71362 2832.0
    0.000386 1896.96118 2600.19971 2591.0
    0.000420 1896.69348 2455.80103 2380.0
    0.000421 1896.42566 2362.72241 2374.0
    0.000436 1896.15796 2293.82202 2296.0
    0.000449 1895.89038 2241.80249 2228.0
    0.000462 1895.62280 2201.46191 2166.0
    0.000471 1895.35535 2169.38501 2122.0
    0.000486 1895.08801 2143.34668 2056.0
    0.000472 1894.82068 2121.86621 2117.0
    0.000469 1894.55347 2103.92554 2133.0
    0.000451 1894.28650 2088.79785 2218.0
    0.000469 1894.01941 2075.92822 2133.0
    0.000456 1893.75244 2068.62109 2191.0
    0.000469 1893.48560 2059.27441 2131.0
    0.000497 1893.21887 2051.22876 2013.0
    0.000480 1892.95215 2044.30212 2085.0
    0.000478 1892.68555 2038.35657 2092.0
    0.000484 1892.41907 2035.17871 2064.0
    0.000490 1892.15259 2030.97302 2041.0
    0.000497 1891.88623 2027.51904 2013.0
    0.000480 1891.62000 2024.78772 2083.0
    0.000496 1891.35376 2022.77307 2015.0
    0.000491 1891.08765 2021.49438 2038.0
    0.000504 1890.82166 2020.99414 1984.0
    0.000483 1890.55566 2021.51465 2071.0
    0.000474 1890.28979 2022.84436 2108.0
    0.000484 1890.02405 2025.31311 2066.0
    0.000489 1889.75842 2029.16565 2047.0
    0.000489 1889.49280 2034.85632 2043.0
    0.000473 1889.22729 2042.79614 2116.0
    0.000487 1888.96179 2053.98120 2053.0
    0.000471 1888.69641 2070.15137 2123.0
    0.000445 1888.43115 2093.16870 2246.0
    0.000437 1888.16602 2126.72437 2286.0
    0.000435 1887.90088 2175.46069 2299.0
    0.000411 1887.63586 2244.70850 2431.0
    0.000395 1887.37085 2339.07861 2529.0
    0.000383 1887.10608 2457.54126 2610.0
    0.000387 1886.84119 2583.78955 2585.0
    0.000367 1886.57654 2676.92212 2728.0
    0.000365 1886.31201 2698.25146 2736.0
    0.000363 1886.04749 2660.21851 2754.0
    0.000384 1885.78296 2604.47852 2603.0
    0.000394 1885.51868 2545.38354 2541.0
    0.000421 1885.25427 2470.21484 2375.0
    0.000430 1884.99011 2377.69873 2326.0
    0.000434 1884.72607 2282.33472 2302.0
    0.000443 1884.46204 2206.37207 2257.0
    0.000458 1884.19812 2149.27319 2183.0
    0.000488 1883.93420 2108.59912 2050.0
    0.000470 1883.67041 2074.30054 2129.0
    0.000493 1883.40674 2055.80957 2029.0
    0.000477 1883.14319 2044.03406 2097.0
    0.000478 1882.87964 2037.20471 2094.0
    0.000466 1882.61621 2035.34387 2145.0
    0.000478 1882.35278 2036.18274 2092.0
    0.000473 1882.08960 2040.14270 2116.0
    0.000463 1881.82642 2047.30579 2159.0
    0.000493 1881.56323 2057.95801 2029.0
    0.000478 1881.30029 2076.14185 2094.0
    0.000478 1881.03723 2095.45044 2091.0
    0.000466 1880.77441 2120.01855 2146.0
    0.000479 1880.51160 2150.53613 2089.0
    0.000467 1880.24902 2187.53662 2141.0
    0.000440 1879.98633 2230.96606 2274.0
    0.000432 1879.72388 2279.60181 2316.0
    0.000437 1879.46143 2330.25391 2288.0
    0.000424 1879.19897 2377.33911 2361.0
    0.000430 1878.93677 2413.63110 2327.0
    0.000436 1878.67456 2433.04102 2292.0
    0.000426 1878.41235 2433.75659 2345.0
    0.000423 1878.15039 2423.52588 2364.0
    0.000437 1877.88843 2397.45898 2288.0
    0.000435 1877.62659 2362.00562 2299.0
    0.000438 1877.36487 2320.26025 2281.0
    0.000442 1877.10315 2275.61548 2262.0
    0.000452 1876.84155 2239.96729 2214.0
    0.000454 1876.57996 2200.76831 2204.0
    0.000469 1876.31860 2167.27539 2131.0
    0.000482 1876.05713 2139.93408 2076.0
    0.000481 1875.79590 2121.04419 2080.0
    0.000456 1875.53467 2105.14209 2194.0
    0.000494 1875.27356 2094.11523 2023.0
    0.000485 1875.01257 2087.48608 2062.0
    0.000468 1874.75159 2081.78149 2139.0
    0.000494 1874.49072 2083.28491 2024.0
    0.000464 1874.22998 2088.76636 2156.0
    0.000489 1873.96924 2098.90186 2047.0
    0.000484 1873.70862 2113.68970 2066.0
    0.000481 1873.44812 2133.12915 2080.0
    0.000473 1873.18762 2167.31909 2114.0
    0.000446 1872.92737 2207.39282 2240.0
    0.000445 1872.66711 2262.39038 2247.0
    0.000409 1872.40686 2337.09546 2443.0
    0.000396 1872.14673 2437.81543 2523.0
    0.000374 1871.88672 2573.50415 2672.0
    0.000362 1871.62671 2743.02930 2760.0
    0.0003463 1871.36694 2944.16968 2888.0
    0.0003232 1871.10718 3152.79004 3094.0
    0.0002987 1870.84741 3320.96558 3348.0
    0.0002984 1870.58789 3407.51025 3351.0
    0.0002815 1870.32825 3424.27173 3552.0
    0.0002847 1870.06885 3421.84204 3513.0
    0.0002866 1869.80957 3433.18335 3489.0
    0.0002766 1869.55017 3456.71997 3615.0
    0.0002821 1869.29102 3477.73926 3545.0
    0.0002874 1869.03198 3470.99609 3480.0
    0.0002887 1868.77283 3391.36816 3464.0
    0.0002939 1868.51392 3241.93896 3403.0
    0.0003207 1868.25513 3082.75391 3118.0
    0.0003320 1867.99622 2951.14331 3012.0
    0.000363 1867.73767 2829.04395 2758.0
    0.000368 1867.47900 2691.80713 2716.0
    0.000390 1867.22046 2550.02026 2566.0
    0.000403 1866.96204 2427.75269 2484.0
    0.000422 1866.70361 2334.79590 2367.0
    0.000457 1866.44531 2268.50049 2190.0
    0.000453 1866.18713 2223.90918 2206.0
    0.000449 1865.92908 2196.11841 2229.0
    0.000456 1865.67102 2180.86548 2192.0
    0.000455 1865.41309 2175.45703 2198.0
    0.000464 1865.15527 2178.73364 2153.0
    0.000470 1864.89746 2190.52441 2129.0
    0.000482 1864.63977 2211.12427 2074.0
    0.000448 1864.38208 2241.86108 2234.0
    0.000447 1864.12451 2280.81348 2238.0
    0.000415 1863.86719 2337.68091 2407.0
    0.000428 1863.60974 2410.93701 2337.0
    0.000396 1863.35254 2502.15186 2523.0
    0.000392 1863.09534 2608.71338 2553.0
    0.0003494 1862.83813 2731.95801 2862.0
    0.0003444 1862.58105 2856.14526 2904.0
    0.0003449 1862.32422 2970.89478 2899.0
    0.0003279 1862.06738 3066.59351 3050.0
    0.0003128 1861.81055 3135.83325 3197.0
    0.0003008 1861.55383 3167.80933 3324.0
    0.0003067 1861.29724 3157.11084 3260.0
    0.0003079 1861.04077 3109.59863 3248.0
    0.0003237 1860.78430 3040.30664 3089.0
    0.0003385 1860.52795 2962.37451 2954.0
    0.0003429 1860.27161 2881.39038 2916.0
    0.000354 1860.01538 2800.76953 2824.0
    0.000368 1859.75928 2724.24951 2720.0
    0.000371 1859.50330 2655.26123 2696.0
    0.000377 1859.24731 2593.31128 2655.0
    0.000395 1858.99146 2536.02954 2533.0
    0.000394 1858.73572 2481.72070 2540.0
    0.000408 1858.47998 2429.32397 2448.0
    0.000403 1858.22437 2378.68579 2481.0
    0.000424 1857.96887 2330.75879 2358.0
    0.000451 1857.71338 2283.23389 2217.0
    0.000442 1857.45801 2238.10156 2263.0
    0.000477 1857.20276 2196.55200 2096.0
    0.000457 1856.94751 2159.88525 2189.0
    0.000494 1856.69238 2128.26196 2023.0
    0.000495 1856.43738 2101.44238 2019.0
    0.000486 1856.18237 2079.37915 2059.0
    0.000475 1855.92761 2061.65430 2107.0
    0.000503 1855.67285 2047.83179 1990.0
    0.000495 1855.41809 2042.46521 2020.0
    0.000507 1855.16345 2035.86548 1972.0
    0.000492 1854.90894 2032.33472 2031.0
    0.000519 1854.65454 2031.99390 1927.0
    0.000503 1854.40015 2037.36377 1987.0
    0.000484 1854.14587 2044.15344 2066.0
    0.000492 1853.89160 2055.07983 2033.0
    0.000487 1853.63757 2070.50220 2055.0
    0.000482 1853.38354 2090.89624 2073.0
    0.000499 1853.12964 2116.30786 2006.0
    0.000490 1852.87573 2145.70337 2041.0
    0.000480 1852.62195 2177.61084 2083.0
    0.000465 1852.36816 2209.06250 2152.0
    0.000453 1852.11462 2237.75830 2207.0
    0.000448 1851.86108 2256.14819 2232.0
    0.000465 1851.60767 2274.56006 2151.0
    0.000470 1851.35425 2286.36719 2127.0
    0.000447 1851.10095 2289.54395 2238.0
    0.000456 1850.84778 2287.99536 2194.0
    0.000432 1850.59460 2284.06030 2314.0
    0.000463 1850.34155 2281.08130 2162.0
    0.000452 1850.08862 2281.97656 2213.0
    0.000461 1849.83582 2287.94702 2169.0
    0.000434 1849.58301 2301.64478 2304.0
    0.000433 1849.33032 2322.99072 2307.0
    0.000432 1849.07776 2350.14917 2313.0
    0.000415 1848.82520 2378.78076 2412.0
    0.000405 1848.57275 2404.86816 2469.0
    0.000418 1848.32031 2428.84888 2392.0
    0.000404 1848.06799 2453.00903 2476.0
    0.000383 1847.81580 2494.05005 2610.0
    0.000385 1847.56372 2555.40771 2598.0
    0.000368 1847.31165 2638.26587 2715.0
    0.000359 1847.05981 2736.32544 2786.0
    0.0003464 1846.80786 2823.07520 2887.0
    0.0003479 1846.55603 2857.70142 2874.0
    0.000355 1846.30444 2826.53711 2818.0
    0.000363 1846.05273 2762.91260 2758.0
    0.000372 1845.80127 2699.70361 2686.0
    0.000390 1845.54980 2637.24561 2566.0
    0.000397 1845.29846 2558.87671 2516.0
    0.000396 1845.04712 2463.86401 2524.0
    0.000406 1844.79602 2369.07251 2466.0
    0.000428 1844.54480 2287.82666 2339.0
    0.000448 1844.29382 2224.11938 2232.0
    0.000443 1844.04285 2177.37671 2255.0
    0.000439 1843.79199 2146.39380 2280.0
    0.000462 1843.54114 2128.84863 2163.0
    0.000466 1843.29053 2123.65503 2147.0
    0.000468 1843.03992 2128.92505 2135.0
    0.000476 1842.78931 2140.44434 2100.0
    0.000472 1842.53894 2149.54517 2119.0
    0.000475 1842.28857 2149.53979 2105.0
    0.000473 1842.03821 2143.07397 2116.0
    0.000466 1841.78809 2135.43091 2145.0
    0.000464 1841.53796 2134.72021 2154.0
    0.000480 1841.28784 2134.29492 2084.0
    0.000476 1841.03796 2129.17090 2099.0
    0.000467 1840.78809 2118.27661 2141.0
    0.000489 1840.53821 2099.89478 2044.0
    0.000454 1840.28857 2082.28198 2203.0
    0.000476 1840.03894 2063.21460 2100.0
    0.000515 1839.78943 2044.01196 1942.0
    0.000498 1839.53992 2024.63892 2008.0
    0.000497 1839.29053 2005.30750 2013.0
    0.000519 1839.04126 1985.67480 1926.0
    0.000519 1838.79211 1967.16162 1928.0
    0.000522 1838.54297 1950.70862 1917.0
    0.000495 1838.29395 1936.78857 2022.0
    0.000539 1838.04504 1925.44958 1854.0
    0.000525 1837.79602 1916.51038 1903.0
    0.000504 1837.54736 1909.71582 1983.0
    0.000521 1837.29858 1904.81567 1919.0
    0.000537 1837.05005 1904.76563 1861.0
    0.000539 1836.80151 1903.25378 1855.0
    0.000519 1836.55298 1903.29980 1928.0
    0.000510 1836.30457 1904.95117 1959.0
    0.000523 1836.05640 1908.33936 1913.0
    0.000531 1835.80811 1915.24475 1883.0
    0.000507 1835.56006 1922.85620 1973.0
    0.000513 1835.31201 1933.01770 1948.0
    0.000530 1835.06409 1946.03625 1887.0
    0.000515 1834.81616 1962.07300 1941.0
    0.000510 1834.56836 1980.88831 1962.0
    0.000508 1834.32068 2003.97107 1968.0
    0.000507 1834.07300 2024.34863 1973.0
    0.000505 1833.82556 2041.13159 1979.0
    0.000490 1833.57800 2051.30396 2039.0
    0.000518 1833.33069 2053.77295 1931.0
    0.000498 1833.08350 2048.99390 2009.0
    0.000498 1832.83618 2040.91052 2008.0
    0.000507 1832.58911 2031.79590 1971.0
    0.000498 1832.34204 2018.43176 2010.0
    0.000495 1832.09509 2003.42773 2020.0
    0.000502 1831.84827 1988.23572 1993.0
    0.000507 1831.60144 1975.41113 1972.0
    0.000511 1831.35474 1964.34863 1956.0
    0.000510 1831.10815 1956.49207 1962.0
    0.000538 1830.86157 1951.82397 1859.0
    0.000518 1830.61511 1949.84314 1929.0
    0.000508 1830.36877 1949.59338 1969.0
    0.000508 1830.12244 1949.77014 1969.0
    0.000500 1829.87622 1949.14417 2002.0
    0.000517 1829.63013 1947.14844 1936.0
    0.000511 1829.38416 1944.02942 1956.0
    0.000511 1829.13806 1940.35217 1958.0
    0.000489 1828.89233 1936.45007 2044.0
    0.000508 1828.64648 1932.38904 1969.0
    0.000515 1828.40076 1928.31213 1940.0
    0.000534 1828.15515 1924.61401 1871.0
    0.000500 1827.90967 1921.79468 2001.0
    0.000516 1827.66406 1919.45972 1939.0
    0.000508 1827.41882 1919.29541 1969.0
    0.000515 1827.17346 1920.54102 1943.0
    0.000508 1826.92834 1923.11157 1969.0
    0.000521 1826.68323 1928.21472 1918.0
    0.000509 1826.43811 1932.84033 1965.0
    0.000508 1826.19312 1939.12903 1970.0
    0.000515 1825.94824 1946.85425 1943.0
    0.000519 1825.70349 1956.23657 1925.0
    0.000487 1825.45874 1968.15356 2052.0
    0.000511 1825.21423 1981.56653 1958.0
    0.000489 1824.96960 1997.34717 2047.0
    0.000492 1824.72522 2015.67664 2032.0
    0.000495 1824.48083 2037.40625 2020.0
    0.000473 1824.23645 2060.72949 2112.0
    0.000486 1823.99231 2085.88867 2058.0
    0.000490 1823.74817 2111.42285 2040.0
    0.000484 1823.50403 2138.46899 2065.0
    0.000474 1823.26025 2166.91724 2108.0
    0.000468 1823.01636 2197.29053 2135.0
    0.000472 1822.77246 2231.99585 2119.0
    0.000459 1822.52881 2271.67847 2178.0
    0.000459 1822.28516 2323.59546 2181.0
    0.000428 1822.04163 2385.69214 2336.0
    0.000427 1821.79822 2461.75098 2340.0
    0.000400 1821.55481 2553.47998 2497.0
    0.000375 1821.31152 2661.87085 2669.0
    0.000362 1821.06836 2780.74097 2763.0
    0.0003478 1820.82520 2900.99878 2875.0
    0.0003332 1820.58215 3010.19458 3001.0
    0.0003086 1820.33923 3094.85669 3240.0
    0.0003161 1820.09631 3147.39014 3164.0
    0.0003183 1819.85352 3166.19580 3142.0
    0.0003171 1819.61084 3157.30225 3154.0
    0.0003208 1819.36816 3125.12476 3117.0
    0.0003401 1819.12573 3069.56543 2940.0
    0.0003272 1818.88318 2989.41797 3056.0
    0.000358 1818.64087 2888.68506 2794.0
    0.000361 1818.39856 2778.85913 2773.0
    0.000378 1818.15637 2667.73511 2649.0
    0.000387 1817.91418 2562.90796 2587.0
    0.000407 1817.67212 2469.93018 2457.0
    0.000425 1817.43018 2382.11694 2353.0
    0.000431 1817.18835 2304.77148 2318.0
    0.000450 1816.94653 2241.48486 2220.0
    0.000452 1816.70483 2184.81445 2214.0
    0.000449 1816.46313 2142.55981 2227.0
    0.000460 1816.22168 2105.77368 2172.0
    0.000470 1815.98022 2076.56152 2126.0
    0.000460 1815.73877 2054.42358 2175.0
    0.000482 1815.49756 2037.38342 2075.0
    0.000489 1815.25635 2025.61560 2046.0
    0.000470 1815.01514 2017.27417 2126.0
    0.000495 1814.77417 2018.77197 2020.0
    0.000486 1814.53320 2021.02576 2056.0
    0.000471 1814.29236 2027.98645 2123.0
    0.000454 1814.05151 2042.10596 2201.0
    0.000464 1813.81079 2065.37817 2154.0
    0.000468 1813.57019 2101.96704 2137.0
    0.000454 1813.32971 2146.05981 2202.0
    0.000454 1813.08923 2191.10718 2202.0
    0.000441 1812.84888 2221.54785 2269.0
    0.000450 1812.60852 2228.78516 2222.0
    0.000434 1812.36829 2225.47827 2305.0
    0.000440 1812.12817 2228.01196 2273.0
    0.000442 1811.88818 2240.17139 2260.0
    0.000432 1811.64819 2254.47900 2316.0
    0.000457 1811.40833 2263.86084 2186.0
    0.000429 1811.16846 2270.80151 2332.0
    0.000434 1810.92883 2280.43213 2302.0
    0.000423 1810.68921 2293.96143 2364.0
    0.000421 1810.44958 2309.81763 2373.0
    0.000424 1810.21021 2325.49902 2357.0
    0.000420 1809.97083 2338.72656 2380.0
    0.000408 1809.73145 2349.54541 2452.0
    0.000417 1809.49231 2360.42529 2396.0
    0.000401 1809.25317 2376.51074 2493.0
    0.000409 1809.01416 2404.30200 2444.0
    0.000397 1808.77515 2450.43262 2516.0
    0.000401 1808.53638 2520.04004 2492.0
    0.000395 1808.29749 2611.04419 2534.0
    0.000392 1808.05872 2702.71313 2550.0
    0.000365 1807.82019 2764.42603 2738.0
    0.000355 1807.58167 2806.18140 2817.0
    0.0003342 1807.34314 2872.85693 2992.0
    0.0003359 1807.10486 2989.00293 2977.0
    0.0003211 1806.86646 3141.21851 3114.0
    0.0003072 1806.62830 3286.52100 3255.0
    0.0002967 1806.39014 3376.39209 3370.0
    0.0002975 1806.15210 3389.56982 3361.0
    0.0002934 1805.91418 3340.02417 3408.0
    0.0003052 1805.67627 3263.60376 3277.0
    0.0003085 1805.43848 3185.56323 3241.0
    0.0003183 1805.20081 3104.78052 3142.0
    0.0003336 1804.96313 3007.82739 2998.0
    0.0003497 1804.72559 2893.46069 2860.0
    0.000368 1804.48816 2776.12549 2717.0
    0.000380 1804.25073 2671.99170 2629.0
    0.000388 1804.01343 2590.38403 2578.0
    0.000396 1803.77625 2530.93188 2524.0
    0.000401 1803.53906 2501.10205 2496.0
    0.000404 1803.30212 2492.47363 2474.0
    0.000404 1803.06506 2504.20630 2475.0
    0.000377 1802.82825 2533.42358 2652.0
    0.000394 1802.59143 2569.44531 2541.0
    0.000373 1802.35474 2621.68237 2678.0
    0.000375 1802.11804 2677.40332 2665.0
    0.000359 1801.88159 2728.72461 2785.0
    0.0003487 1801.64502 2769.66504 2868.0
    0.000359 1801.40869 2795.52856 2785.0
    0.000352 1801.17236 2802.15479 2837.0
    0.000358 1800.93616 2788.04956 2793.0
    0.000371 1800.70007 2758.99292 2697.0
    0.000375 1800.46399 2709.19727 2666.0
    0.000377 1800.22803 2648.16724 2653.0
    0.000386 1799.99219 2579.63330 2590.0
    0.000407 1799.75647 2506.65918 2456.0
    0.000421 1799.52063 2434.83423 2376.0
    0.000416 1799.28503 2362.34839 2405.0
    0.000431 1799.04956 2294.57813 2322.0
    0.000454 1798.81409 2234.14209 2205.0
    0.000469 1798.57861 2180.46997 2130.0
    0.000455 1798.34338 2134.24512 2197.0
    0.000489 1798.10815 2094.99365 2045.0
    0.000493 1797.87292 2061.74365 2029.0
    0.000503 1797.63794 2034.06982 1989.0
    0.000510 1797.40308 2010.61536 1960.0
    0.000492 1797.16809 1990.88403 2031.0
    0.000507 1796.93335 1974.32153 1971.0
    0.000491 1796.69861 1960.41077 2036.0
    0.000497 1796.46399 1948.73926 2011.0
    0.000510 1796.22949 1938.97351 1961.0
    0.000522 1795.99500 1930.84375 1917.0
    0.000493 1795.76062 1925.19641 2029.0
    0.000500 1795.52637 1919.80432 2002.0
    0.000525 1795.29211 1915.57300 1906.0
    0.000498 1795.05798 1912.41699 2008.0
    0.000510 1794.82385 1910.29492 1961.0
    0.000511 1794.58997 1909.73804 1956.0
    0.000512 1794.35608 1909.72986 1953.0
    0.000497 1794.12231 1910.82922 2013.0
    0.000503 1793.88855 1911.80505 1990.0
    0.000507 1793.65491 1915.50000 1974.0
    0.000489 1793.42139 1920.78833 2046.0
    0.000473 1793.18787 1927.98340 2116.0
    0.000508 1792.95447 1937.53455 1970.0
    0.000507 1792.72119 1950.06543 1973.0
    0.000498 1792.48804 1968.43542 2010.0
    0.000484 1792.25488 1989.76453 2066.0
    0.000475 1792.02185 2017.26929 2107.0
    0.000482 1791.78882 2052.47119 2074.0
    0.000465 1791.55603 2096.94385 2152.0
    0.000451 1791.32324 2152.01587 2215.0
    0.000447 1791.09045 2219.52319 2237.0
    0.000424 1790.85779 2293.51123 2360.0
    0.000431 1790.62524 2368.17407 2321.0
    0.000412 1790.39282 2431.14600 2426.0
    0.000410 1790.16040 2470.75903 2438.0
    0.000393 1789.92810 2484.92139 2543.0
    0.000396 1789.69592 2481.11572 2527.0
    0.000408 1789.46375 2470.97656 2453.0
    0.000394 1789.23181 2457.75586 2537.0
    0.000408 1788.99976 2437.92358 2449.0
    0.000417 1788.76794 2409.06860 2396.0
    0.000423 1788.53613 2373.46338 2363.0
    0.000427 1788.30432 2337.71606 2341.0
    0.000428 1788.07275 2306.36060 2335.0
    0.000440 1787.84119 2279.17407 2272.0
    0.000459 1787.60974 2254.82983 2179.0
    0.000444 1787.37842 2232.29224 2254.0
    0.000458 1787.14709 2208.82153 2184.0
    0.000470 1786.91577 2185.24146 2126.0
    0.000455 1786.68469 2162.21655 2198.0
    0.000458 1786.45361 2139.79419 2184.0
    0.000483 1786.22266 2118.34424 2070.0
    0.000494 1785.99182 2097.08472 2026.0
    0.000493 1785.76099 2078.52393 2027.0
    0.000488 1785.53027 2062.32129 2048.0
    0.000498 1785.29956 2049.24805 2007.0
    0.000492 1785.06909 2036.37476 2031.0
    0.000490 1784.83862 2031.39587 2040.0
    0.000513 1784.60828 2028.94385 1949.0
    0.000516 1784.37793 2032.82007 1938.0
    0.000505 1784.14771 2040.82166 1979.0
    0.000490 1783.91760 2047.53967 2042.0
    0.000508 1783.68762 2061.67993 1967.0
    0.000498 1783.45764 2076.79956 2009.0
    0.000490 1783.22766 2091.03516 2042.0
    0.000475 1782.99792 2102.46436 2107.0
    0.000470 1782.76807 2109.66992 2126.0
    0.000459 1782.53857 2112.41382 2177.0
    0.000462 1782.30908 2111.25635 2165.0
    0.000466 1782.07959 2107.56323 2144.0
    0.000440 1781.85022 2102.40674 2274.0
    0.000452 1781.62085 2096.46021 2211.0
    0.000455 1781.39160 2090.26855 2200.0
    0.000465 1781.16260 2084.52759 2151.0
    0.000457 1780.93347 2080.00073 2186.0
    0.000456 1780.70447 2077.19702 2192.0
    0.000460 1780.47559 2076.14746 2172.0
    0.000461 1780.24683 2076.47583 2170.0
    0.000475 1780.01794 2077.71802 2107.0
    0.000447 1779.78955 2079.68359 2236.0
    0.000449 1779.56091 2082.66626 2229.0
    0.000464 1779.33240 2087.48633 2156.0
    0.000455 1779.10400 2097.87329 2199.0
    0.000461 1778.87573 2108.83643 2167.0
    0.000486 1778.64746 2124.24170 2056.0
    0.000457 1778.41943 2146.14697 2188.0
    0.000462 1778.19141 2172.40967 2163.0
    0.000465 1777.96338 2203.47876 2152.0
    0.000449 1777.73547 2238.99609 2229.0
    0.000446 1777.50757 2273.56787 2240.0
    0.000437 1777.28003 2307.40796 2287.0
    0.000417 1777.05237 2337.03833 2400.0
    0.000422 1776.82483 2359.33936 2368.0
    0.000421 1776.59729 2370.13965 2376.0
    0.000408 1776.36987 2367.19409 2449.0
    0.000432 1776.14258 2351.63403 2316.0
    0.000427 1775.91541 2326.86694 2342.0
    0.000446 1775.68835 2296.04614 2244.0
    0.000443 1775.46118 2260.89941 2258.0
    0.000464 1775.23425 2222.39502 2156.0
    0.000461 1775.00732 2181.87500 2170.0
    0.000463 1774.78052 2141.33667 2160.0
    0.000484 1774.55383 2102.98438 2065.0
    0.000496 1774.32727 2068.32910 2015.0
    0.000481 1774.10071 2038.09888 2079.0
    0.000519 1773.87415 2012.08423 1926.0
    0.000506 1773.64771 1989.49451 1977.0
    0.000513 1773.42151 1969.54016 1950.0
    0.000524 1773.19531 1951.91736 1909.0
    0.000525 1772.96912 1936.66870 1906.0
    0.000511 1772.74304 1928.99463 1957.0
    0.000530 1772.51709 1918.59497 1887.0
    0.000526 1772.29114 1909.92639 1901.0
    0.000526 1772.06531 1902.69324 1901.0
    0.000538 1771.83972 1896.14795 1858.0
    0.000537 1771.61414 1891.02942 1861.0
    0.000525 1771.38855 1891.08679 1903.0
    0.000533 1771.16309 1890.34509 1877.0
    0.000548 1770.93762 1891.26160 1825.0
    0.000528 1770.71240 1893.42078 1895.0
    0.000527 1770.48718 1896.71545 1897.0
    0.000555 1770.26196 1902.33228 1802.0
    0.000528 1770.03699 1909.33069 1893.0
    0.000535 1769.81201 1917.52332 1869.0
    0.000524 1769.58704 1926.61182 1908.0
    0.000514 1769.36230 1936.15503 1947.0
    0.000513 1769.13757 1945.81006 1949.0
    0.000520 1768.91296 1954.98523 1924.0
    0.000497 1768.68835 1962.71570 2011.0
    0.000506 1768.46387 1969.14807 1977.0
    0.000495 1768.23950 1974.39807 2022.0
    0.000510 1768.01526 1978.84436 1962.0
    0.000476 1767.79102 1983.29529 2103.0
    0.000521 1767.56689 1987.85144 1920.0
    0.000500 1767.34277 1993.51050 2002.0
    0.000504 1767.11877 2001.21948 1985.0
    0.000499 1766.89490 2012.27246 2003.0
    0.000491 1766.67114 2028.43201 2037.0
    0.000488 1766.44739 2052.13184 2049.0
    0.000501 1766.22375 2086.54419 1995.0
    0.000473 1766.00024 2135.60083 2116.0
    0.000465 1765.77673 2203.67603 2149.0
    0.000445 1765.55334 2294.53906 2249.0
    0.000432 1765.33008 2408.55518 2314.0
    0.000394 1765.10681 2535.65967 2537.0
    0.000381 1764.88367 2647.04541 2626.0
    0.000380 1764.66064 2705.67798 2635.0
    0.000362 1764.43762 2705.36646 2760.0
    0.000369 1764.21484 2677.87012 2707.0
    0.000362 1763.99194 2655.81470 2763.0
    0.000367 1763.76929 2643.04907 2722.0
    0.000377 1763.54663 2622.59204 2656.0
    0.000380 1763.32397 2576.16357 2629.0
    0.000403 1763.10156 2506.23242 2480.0
    0.000406 1762.87915 2428.88818 2466.0
    0.000422 1762.65686 2358.24316 2371.0
    0.000441 1762.43469 2297.24512 2270.0
    0.000442 1762.21252 2245.50366 2262.0
    0.000455 1761.99048 2201.62720 2199.0
    0.000473 1761.76843 2164.43164 2114.0
    0.000481 1761.54663 2133.14868 2078.0
    0.000478 1761.32483 2107.14111 2093.0
    0.000494 1761.10303 2085.51367 2026.0
    0.000497 1760.88147 2068.13867 2014.0
    0.000490 1760.65991 2054.47217 2041.0
    0.000480 1760.43835 2042.18958 2084.0
    0.000478 1760.21704 2030.96887 2091.0
    0.000472 1759.99573 2014.50195 2117.0
    0.000485 1759.77454 2003.36438 2062.0
    0.000480 1759.55334 1991.64905 2084.0
    0.000478 1759.33215 1980.73572 2094.0
    0.000476 1759.11133 1967.88940 2102.0
    0.000475 1758.89050 1954.88940 2104.0
    0.000484 1758.66968 1941.37073 2065.0
    0.000505 1758.44885 1927.69275 1979.0
    0.000484 1758.22827 1914.40112 2068.0
    0.000517 1758.00769 1903.32202 1936.0
    0.000519 1757.78723 1891.44324 1927.0
    0.000508 1757.56689 1882.11633 1970.0
    0.000528 1757.34656 1873.36267 1893.0
    0.000539 1757.12634 1865.11426 1855.0
    0.000508 1756.90613 1860.83057 1969.0
    0.000534 1756.68604 1855.48608 1872.0
    0.000559 1756.46619 1851.64282 1788.0
    0.000554 1756.24622 1850.11914 1805.0
    0.000555 1756.02649 1849.52148 1801.0
    0.000550 1755.80676 1850.70471 1818.0
    0.000533 1755.58704 1854.81287 1875.0
    0.000520 1755.36755 1859.96057 1922.0
    0.000534 1755.14807 1867.82288 1874.0
    0.000533 1754.92871 1876.87268 1877.0
    0.000533 1754.70935 1887.10120 1877.0
    0.000529 1754.49011 1897.19958 1889.0
    0.000528 1754.27100 1905.34827 1893.0
    0.000509 1754.05188 1909.96411 1963.0
    0.000530 1753.83301 1910.94299 1888.0
    0.000552 1753.61401 1908.40613 1812.0
    0.000532 1753.39526 1903.82739 1881.0
    0.000553 1753.17651 1897.90527 1807.0
    0.000520 1752.95789 1890.71924 1923.0
    0.000544 1752.73938 1882.17676 1837.0
    0.000548 1752.52087 1872.51868 1824.0
    0.000536 1752.30249 1862.39624 1864.0
    0.000536 1752.08411 1852.54956 1867.0
    0.000539 1751.86597 1843.54822 1856.0
    0.000558 1751.64771 1835.72668 1791.0
    0.000569 1751.42969 1829.23193 1757.0
    0.000550 1751.21179 1824.07288 1817.0
    0.000549 1750.99390 1820.19702 1823.0
    0.000547 1750.77600 1819.93689 1829.0
    0.000558 1750.55835 1817.59631 1793.0
    0.000555 1750.34070 1817.23499 1803.0
    0.000554 1750.12317 1817.92188 1805.0
    0.000558 1749.90564 1820.36902 1793.0
    0.000566 1749.68823 1823.25317 1768.0
    0.000550 1749.47095 1828.55664 1819.0
    0.000554 1749.25366 1833.58984 1805.0
    0.000549 1749.03650 1841.56592 1822.0
    0.000555 1748.81958 1850.38391 1801.0
    0.000553 1748.60254 1858.69714 1809.0
    0.000541 1748.38562 1872.26831 1847.0
    0.000519 1748.16882 1888.53394 1928.0
    0.000519 1747.95215 1907.61829 1926.0
    0.000516 1747.73547 1929.74390 1937.0
    0.000507 1747.51892 1953.23376 1972.0
    0.000505 1747.30237 1977.02441 1979.0
    0.000514 1747.08606 1999.28394 1946.0
    0.000502 1746.86975 2018.81384 1994.0
    0.000497 1746.65344 2035.84583 2013.0
    0.000472 1746.43738 2051.70483 2119.0
    0.000490 1746.22131 2067.62842 2042.0
    0.000463 1746.00537 2083.70776 2159.0
    0.000473 1745.78943 2098.91406 2112.0
    0.000477 1745.57361 2111.86621 2097.0
    0.000489 1745.35791 2121.74829 2043.0
    0.000465 1745.14221 2128.77148 2151.0
    0.000470 1744.92676 2134.16943 2128.0
    0.000469 1744.71118 2139.79614 2131.0
    0.000464 1744.49573 2147.45801 2155.0
    0.000461 1744.28052 2159.92139 2171.0
    0.000454 1744.06519 2174.23950 2201.0
    0.000460 1743.85010 2191.45581 2176.0
    0.000445 1743.63513 2210.96753 2249.0
    0.000447 1743.42004 2231.53027 2237.0
    0.000457 1743.20520 2252.62256 2190.0
    0.000430 1742.99036 2273.93066 2324.0
    0.000449 1742.77563 2296.16309 2228.0
    0.000416 1742.56104 2317.05396 2402.0
    0.000442 1742.34644 2336.05786 2261.0
    0.000433 1742.13196 2348.91553 2311.0
    0.000434 1741.91760 2358.80933 2303.0
    0.000417 1741.70313 2364.05005 2400.0
    0.000426 1741.48901 2367.67041 2345.0
    0.000431 1741.27490 2370.02441 2319.0
    0.000425 1741.06079 2373.58130 2353.0
    0.000439 1740.84680 2377.14795 2277.0
    0.000433 1740.63293 2383.33984 2308.0
    0.000436 1740.41907 2390.27954 2292.0
    0.000434 1740.20544 2398.58716 2303.0
    0.000425 1739.99182 2407.78247 2351.0
    0.000433 1739.77820 2418.74365 2311.0
    0.000420 1739.56470 2431.06665 2383.0
    0.000418 1739.35132 2442.85645 2394.0
    0.000407 1739.13794 2450.80249 2456.0
    0.000407 1738.92480 2454.28857 2457.0
    0.000421 1738.71167 2439.87207 2376.0
    0.000421 1738.49854 2413.98535 2373.0
    0.000428 1738.28564 2378.45288 2337.0
    0.000429 1738.07263 2339.51587 2330.0
    0.000423 1737.85986 2300.15088 2364.0
    0.000448 1737.64722 2263.65430 2230.0
    0.000464 1737.43457 2224.21191 2154.0
    0.000466 1737.22192 2185.29395 2146.0
    0.000475 1737.00952 2147.67529 2107.0
    0.000482 1736.79712 2114.37720 2076.0
    0.000507 1736.58472 2087.20264 1973.0
    0.000475 1736.37256 2066.95996 2107.0
    0.000476 1736.16040 2053.57227 2103.0
    0.000490 1735.94836 2046.42285 2042.0
    0.000492 1735.73633 2044.45728 2032.0
    0.000487 1735.52441 2046.27112 2054.0
    0.000494 1735.31262 2050.26050 2025.0
    0.000479 1735.10095 2054.88696 2087.0
    0.000500 1734.88928 2058.93750 1999.0
    0.000482 1734.67773 2061.61646 2075.0
    0.000507 1734.46619 2062.49561 1971.0
    0.000464 1734.25476 2062.10181 2155.0
    0.000473 1734.04346 2059.83838 2113.0
    0.000475 1733.83228 2057.27905 2104.0
    0.000473 1733.62109 2055.90479 2116.0
    0.000475 1733.41003 2057.52808 2106.0
    0.000474 1733.19910 2064.36353 2109.0
    0.000460 1732.98816 2079.52686 2176.0
    0.000424 1732.77734 2106.10400 2357.0
    0.000427 1732.56665 2148.60107 2342.0
    0.000444 1732.35596 2210.94238 2253.0
    0.000424 1732.14539 2294.43091 2360.0
    0.000409 1731.93494 2392.24048 2445.0
    0.000422 1731.72449 2481.39136 2367.0
    0.000406 1731.51428 2525.24292 2461.0
    0.000397 1731.30396 2508.44434 2516.0
    0.000405 1731.09387 2455.60376 2467.0
    0.000416 1730.88379 2405.98071 2406.0
    0.000398 1730.67383 2376.95264 2512.0
    0.000417 1730.46387 2363.66089 2399.0
    0.000432 1730.25415 2347.11987 2317.0
    0.000422 1730.04431 2315.31714 2371.0
    0.000436 1729.83472 2275.35962 2293.0
    0.000440 1729.62512 2244.60791 2275.0
    0.000464 1729.41565 2228.37549 2154.0
    0.000464 1729.20630 2221.58057 2155.0
    0.000456 1728.99695 2212.17871 2193.0
    0.000464 1728.78772 2195.87915 2154.0
    0.000476 1728.57861 2178.59839 2102.0
    0.000480 1728.36951 2168.41162 2083.0
    0.000478 1728.16052 2168.02734 2093.0
    0.000467 1727.95166 2174.26367 2143.0
    0.000473 1727.74280 2179.81763 2113.0
    0.000470 1727.53406 2180.37817 2129.0
    0.000471 1727.32544 2176.67749 2125.0
    0.000465 1727.11682 2171.36670 2152.0
    0.000468 1726.90833 2165.66699 2135.0
    0.000465 1726.70007 2159.44507 2152.0
    0.000463 1726.49170 2152.26318 2158.0
    0.000448 1726.28345 2143.84912 2230.0
    0.000460 1726.07532 2134.11719 2173.0
    0.000464 1725.86719 2123.11890 2154.0
    0.000471 1725.65918 2111.97534 2125.0
    0.000471 1725.45142 2098.98438 2123.0
    0.000464 1725.24353 2085.25879 2155.0
    0.000481 1725.03577 2070.86963 2081.0
    0.000480 1724.82813 2055.78564 2083.0
    0.000503 1724.62061 2040.03796 1988.0
    0.000489 1724.41309 2024.41113 2043.0
    0.000515 1724.20569 2008.64539 1942.0
    0.000506 1723.99841 1994.04956 1978.0
    0.000524 1723.79114 1982.10571 1907.0
    0.000535 1723.58398 1971.81079 1870.0
    0.000549 1723.37695 1964.89160 1821.0
    0.000526 1723.16992 1959.70569 1902.0
    0.000532 1722.96301 1956.85669 1878.0
    0.000520 1722.75623 1955.89429 1923.0
    0.000522 1722.54956 1956.35535 1917.0
    0.000540 1722.34277 1954.84766 1851.0
    0.000529 1722.13623 1953.71692 1890.0
    0.000536 1721.92981 1947.27905 1865.0
    0.000512 1721.72339 1933.76501 1952.0
    0.000538 1721.51709 1916.26733 1859.0
    0.000531 1721.31079 1899.73462 1883.0
    0.000519 1721.10474 1883.10181 1927.0
    0.000568 1720.89856 1870.28931 1762.0
    0.000552 1720.69263 1858.63916 1813.0
    0.000555 1720.48669 1845.30225 1802.0
    0.000543 1720.28088 1830.83508 1843.0
    0.000566 1720.07520 1817.60925 1768.0
    0.000573 1719.86951 1807.03479 1744.0
    0.000561 1719.66394 1799.13110 1784.0
    0.000566 1719.45850 1793.59058 1768.0
    0.000569 1719.25305 1790.05737 1758.0
    0.000550 1719.04773 1788.31812 1818.0
    0.000582 1718.84253 1788.55396 1718.0
    0.000557 1718.63733 1790.05945 1795.0
    0.000563 1718.43237 1792.98608 1775.0
    0.000574 1718.22729 1797.10767 1741.0
    0.000555 1718.02246 1802.03894 1802.0
    0.000561 1717.81763 1807.19507 1782.0
    0.000556 1717.61292 1811.90869 1797.0
    0.000544 1717.40820 1815.79358 1839.0
    0.000543 1717.20374 1819.07190 1842.0
    0.000538 1716.99915 1822.50916 1860.0
    0.000552 1716.79480 1826.96252 1813.0
    0.000548 1716.59045 1833.02344 1825.0
    0.000544 1716.38623 1841.03271 1837.0
    0.000551 1716.18201 1850.96350 1816.0
    0.000542 1715.97803 1863.05896 1845.0
    0.000531 1715.77405 1877.47815 1884.0
    0.000550 1715.57007 1893.99329 1819.0
    0.000516 1715.36621 1911.71887 1937.0
    0.000522 1715.16248 1929.29858 1914.0
    0.000508 1714.95886 1945.94482 1968.0
    0.000512 1714.75537 1960.39368 1954.0
    0.000523 1714.55188 1971.95654 1913.0
    0.000507 1714.34839 1980.54968 1973.0
    0.000491 1714.14514 1984.04810 2036.0
    0.000495 1713.94189 1982.13342 2022.0
    0.000494 1713.73865 1976.61621 2023.0
    0.000513 1713.53564 1969.86511 1948.0
    0.000523 1713.33264 1964.11194 1913.0
    0.000533 1713.12976 1960.22424 1876.0
    0.000524 1712.92700 1957.48755 1908.0
    0.000515 1712.72412 1953.76709 1941.0
    0.000521 1712.52161 1947.71924 1919.0
    0.000513 1712.31897 1939.22485 1948.0
    0.000527 1712.11646 1930.31775 1899.0
    0.000516 1711.91406 1923.94946 1939.0
    0.000512 1711.71179 1922.24548 1952.0
    0.000507 1711.50952 1925.50525 1972.0
    0.000517 1711.30737 1932.83960 1935.0
    0.000536 1711.10535 1943.26416 1864.0
    0.000518 1710.90332 1956.46179 1930.0
    0.000510 1710.70142 1972.83167 1959.0
    0.000496 1710.49963 1992.55371 2016.0
    0.000494 1710.29785 2014.43005 2024.0
    0.000505 1710.09631 2036.44690 1982.0
    0.000484 1709.89465 2054.03564 2065.0
    0.000487 1709.69312 2067.90308 2053.0
    0.000501 1709.49170 2074.83472 1995.0
    0.000462 1709.29041 2074.23047 2165.0
    0.000464 1709.08923 2067.71851 2154.0
    0.000479 1708.88806 2056.85254 2087.0
    0.000469 1708.68701 2042.13147 2132.0
    0.000486 1708.48596 2025.96460 2057.0
    0.000476 1708.28503 2007.95239 2099.0
    0.000504 1708.08423 1984.99365 1983.0
    0.000516 1707.88342 1965.12183 1938.0
    0.000496 1707.68286 1946.12158 2018.0
    0.000507 1707.48230 1929.25122 1972.0
    0.000524 1707.28174 1915.48511 1908.0
    0.000514 1707.08142 1905.24805 1944.0
    0.000531 1706.88110 1898.47754 1884.0
    0.000552 1706.68091 1896.15186 1812.0
    0.000533 1706.48071 1892.40332 1875.0
    0.000537 1706.28064 1887.65588 1862.0
    0.000536 1706.08057 1881.07849 1866.0
    0.000539 1705.88074 1872.03906 1855.0
    0.000548 1705.68079 1862.95349 1826.0
    0.000554 1705.48120 1852.80835 1806.0
    0.000537 1705.28149 1844.13013 1863.0
    0.000558 1705.08191 1834.59131 1793.0
    0.000543 1704.88245 1824.85974 1842.0
    0.000551 1704.68298 1814.96118 1814.0
    0.000574 1704.48364 1804.91565 1743.0
    0.000566 1704.28442 1796.08484 1767.0
    0.000572 1704.08533 1787.85767 1748.0
    0.000578 1703.88623 1782.62378 1731.0
    0.000568 1703.68726 1776.69006 1762.0
    0.000564 1703.48828 1771.19238 1773.0
    0.000580 1703.28943 1766.00488 1723.0
    0.000578 1703.09082 1761.47290 1731.0
    0.000562 1702.89209 1757.93262 1778.0
    0.000561 1702.69360 1756.29639 1781.0
    0.000584 1702.49512 1754.82214 1712.0
    0.000565 1702.29663 1753.85364 1770.0
    0.000595 1702.09827 1753.23755 1681.0
    0.000588 1701.90015 1753.23767 1701.0
    0.000585 1701.70190 1753.76917 1709.0
    0.000600 1701.50391 1755.22449 1667.0
    0.000589 1701.30591 1757.60364 1697.0
    0.000588 1701.10791 1761.08411 1701.0
    0.000572 1700.91016 1765.84314 1748.0
    0.000588 1700.71240 1772.84790 1700.0
    0.000566 1700.51477 1779.06677 1766.0
    0.000572 1700.31714 1786.34473 1747.0
    0.000549 1700.11963 1794.83374 1823.0
    0.000567 1699.92224 1804.50537 1764.0
    0.000559 1699.72498 1815.11035 1790.0
    0.000548 1699.52771 1826.24585 1826.0
    0.000547 1699.33057 1837.58789 1829.0
    0.000528 1699.13342 1848.03210 1894.0
    0.000556 1698.93652 1858.53943 1797.0
    0.000542 1698.73950 1870.15576 1844.0
    0.000536 1698.54285 1883.66772 1867.0
    0.000516 1698.34607 1900.52625 1938.0
    0.000508 1698.14929 1920.13696 1967.0
    0.000518 1697.95276 1946.69385 1932.0
    0.000502 1697.75635 1979.40210 1991.0
    0.000496 1697.55994 2017.37610 2018.0
    0.000490 1697.36365 2056.38452 2041.0
    0.000482 1697.16736 2088.12817 2076.0
    0.000478 1696.97119 2105.13672 2091.0
    0.000494 1696.77502 2103.93066 2025.0
    0.000463 1696.57910 2092.35400 2162.0
    0.000466 1696.38318 2077.63989 2148.0
    0.000479 1696.18738 2065.98608 2088.0
    0.000481 1695.99170 2056.21704 2081.0
    0.000475 1695.79602 2047.90881 2107.0
    0.000482 1695.60034 2035.92468 2073.0
    0.000480 1695.40491 2020.52075 2083.0
    0.000487 1695.20947 2005.22998 2053.0
    0.000499 1695.01416 1992.50439 2003.0
    0.000509 1694.81897 1983.97437 1963.0
    0.000477 1694.62378 1982.65015 2097.0
    0.000510 1694.42871 1987.41443 1961.0
    0.000513 1694.23364 2000.01685 1951.0
    0.000494 1694.03882 2019.39111 2026.0
    0.000494 1693.84399 2044.19714 2025.0
    0.000489 1693.64929 2072.05640 2045.0
    0.000473 1693.45459 2099.86670 2113.0
    0.000466 1693.26001 2124.79370 2147.0
    0.000457 1693.06543 2145.19727 2188.0
    0.000453 1692.87109 2162.17529 2209.0
    0.000457 1692.67676 2175.79199 2186.0
    0.000448 1692.48254 2190.75366 2232.0
    0.000426 1692.28833 2207.19873 2350.0
    0.000467 1692.09424 2222.58643 2142.0
    0.000448 1691.90027 2224.27710 2231.0
    0.000453 1691.70642 2204.97412 2208.0
    0.000456 1691.51257 2170.05811 2195.0
    0.000441 1691.31885 2132.15186 2266.0
    0.000457 1691.12512 2101.48633 2186.0
    0.000463 1690.93152 2082.59912 2161.0
    0.000463 1690.73816 2071.23633 2161.0
    0.000471 1690.54468 2061.29956 2124.0
    0.000472 1690.35132 2044.22925 2119.0
    0.000491 1690.15808 2016.62842 2036.0
    0.000494 1689.96497 1981.37439 2026.0
    0.000494 1689.77173 1945.86011 2024.0
    0.000520 1689.57886 1917.00903 1924.0
    0.000527 1689.38599 1897.22998 1899.0
    0.000509 1689.19312 1885.64172 1964.0
    0.000527 1689.00037 1878.02063 1896.0
    0.000533 1688.80774 1870.74683 1877.0
    0.000520 1688.61511 1863.16040 1924.0
    0.000546 1688.42273 1857.94836 1832.0
    0.000531 1688.23022 1854.78870 1883.0
    0.000527 1688.03796 1853.45740 1896.0
    0.000540 1687.84570 1851.64856 1853.0
    0.000556 1687.65344 1847.16602 1800.0
    0.000540 1687.46143 1840.32227 1852.0
    0.000542 1687.26941 1833.35815 1844.0
    0.000567 1687.07751 1827.22778 1764.0
    0.000529 1686.88574 1822.90344 1891.0
    0.000541 1686.69397 1819.74817 1850.0
    0.000525 1686.50232 1816.57080 1903.0
    0.000530 1686.31067 1812.66406 1888.0
    0.000551 1686.11926 1809.40039 1814.0
    0.000536 1685.92786 1806.01526 1864.0
    0.000546 1685.73645 1804.19995 1830.0
    0.000538 1685.54517 1804.59607 1859.0
    0.000534 1685.35400 1807.39783 1874.0
    0.000531 1685.16296 1813.30981 1885.0
    0.000539 1684.97205 1820.62634 1856.0
    0.000534 1684.78113 1829.96899 1874.0
    0.000531 1684.59033 1839.30725 1882.0
    0.000538 1684.39954 1847.26428 1859.0
    0.000552 1684.20886 1854.41907 1813.0
    0.000570 1684.01831 1855.17249 1755.0
    0.000565 1683.82776 1853.02942 1769.0
    0.000540 1683.63733 1849.33618 1851.0
    0.000556 1683.44702 1845.99402 1798.0
    0.000525 1683.25684 1843.56995 1905.0
    0.000536 1683.06653 1841.62573 1866.0
    0.000556 1682.87659 1840.56030 1800.0
    0.000521 1682.68652 1837.32312 1919.0
    0.000515 1682.49670 1834.32849 1942.0
    0.000529 1682.30676 1832.24292 1890.0
    0.000531 1682.11707 1832.00269 1885.0
    0.000540 1681.92737 1834.20984 1852.0
    0.000532 1681.73792 1839.47180 1878.0
    0.000521 1681.54834 1847.40320 1919.0
    0.000534 1681.35889 1858.08972 1873.0
    0.000523 1681.16956 1872.39221 1912.0
    0.000535 1680.98035 1890.18347 1869.0
    0.000517 1680.79114 1911.47424 1935.0
    0.000510 1680.60217 1936.26843 1959.0
    0.000490 1680.41309 1964.44348 2042.0
    0.000477 1680.22424 1995.01953 2098.0
    0.000492 1680.03540 2027.07898 2032.0
    0.000491 1679.84656 2059.55347 2036.0
    0.000465 1679.65796 2091.09375 2149.0
    0.000471 1679.46936 2120.28394 2124.0
    0.000468 1679.28088 2144.94409 2137.0
    0.000455 1679.09241 2162.71118 2196.0
    0.000460 1678.90417 2172.24414 2176.0
    0.000454 1678.71582 2174.79346 2201.0
    0.000470 1678.52771 2169.85400 2129.0
    0.000453 1678.33972 2160.20337 2209.0
    0.000463 1678.15161 2147.51953 2161.0
    0.000469 1677.96375 2132.49658 2132.0
    0.000463 1677.77588 2114.99463 2158.0
    0.000472 1677.58813 2095.17847 2119.0
    0.000494 1677.40051 2074.43164 2024.0
    0.000472 1677.21289 2053.21582 2118.0
    0.000491 1677.02539 2033.04138 2038.0
    0.000515 1676.83801 2014.50366 1940.0
    0.000508 1676.65063 1997.81348 1970.0
    0.000504 1676.46338 1982.50513 1984.0
    0.000517 1676.27625 1968.13391 1933.0
    0.000521 1676.08923 1954.51135 1919.0
    0.000514 1675.90222 1941.89355 1946.0
    0.000543 1675.71533 1930.51807 1842.0
    0.000506 1675.52844 1920.58276 1977.0
    0.000541 1675.34167 1912.22668 1850.0
    0.000531 1675.15503 1905.34875 1883.0
    0.000512 1674.96838 1899.78589 1953.0
    0.000528 1674.78198 1895.43713 1895.0
    0.000531 1674.59558 1892.34741 1885.0
    0.000547 1674.40918 1891.17773 1827.0
    0.000537 1674.22302 1891.39001 1863.0
    0.000538 1674.03674 1893.92273 1859.0
    0.000549 1673.85071 1899.29944 1823.0
    0.000532 1673.66467 1907.88562 1879.0
    0.000529 1673.47876 1921.11365 1891.0
    0.000546 1673.29297 1937.67273 1833.0
    0.000517 1673.10718 1958.90967 1933.0
    0.000524 1672.92151 1984.48120 1907.0
    0.000531 1672.73596 2014.36646 1884.0
    0.000498 1672.55042 2045.63818 2007.0
    0.000496 1672.36499 2081.56836 2017.0
    0.000484 1672.17969 2118.66016 2065.0
    0.000463 1671.99451 2154.46997 2161.0
    0.000468 1671.80933 2187.70337 2136.0
    0.000464 1671.62415 2216.38135 2157.0
    0.000447 1671.43921 2238.47827 2239.0
    0.000461 1671.25427 2252.45044 2168.0
    0.000444 1671.06946 2257.60986 2252.0
    0.000447 1670.88477 2254.38794 2239.0
    0.000453 1670.70007 2243.58667 2206.0
    0.000450 1670.51550 2226.35449 2220.0
    0.000451 1670.33093 2203.85889 2215.0
    0.000446 1670.14648 2177.38013 2240.0
    0.000480 1669.96228 2148.06274 2084.0
    0.000476 1669.77795 2117.39307 2101.0
    0.000484 1669.59387 2085.66260 2064.0
    0.000486 1669.40967 2053.92432 2056.0
    0.000515 1669.22571 2022.54468 1943.0
    0.000502 1669.04175 1991.55054 1993.0
    0.000512 1668.85803 1961.58472 1953.0
    0.000533 1668.67419 1934.00354 1877.0
    0.000544 1668.49060 1908.10071 1838.0
    0.000517 1668.30701 1885.09875 1935.0
    0.000552 1668.12341 1864.55920 1810.0
    0.000546 1667.93994 1846.72754 1831.0
    0.000549 1667.75671 1831.17053 1820.0
    0.000545 1667.57349 1818.65698 1834.0
    0.000566 1667.39026 1806.99097 1767.0
    0.000563 1667.20728 1796.46704 1777.0
    0.000562 1667.02417 1787.54785 1778.0
    0.000566 1666.84131 1780.52966 1768.0
    0.000557 1666.65845 1775.04224 1796.0
    0.000583 1666.47571 1771.17542 1714.0
    0.000554 1666.29309 1769.44751 1805.0
    0.000556 1666.11047 1768.73096 1798.0
    0.000563 1665.92798 1769.56128 1777.0
    0.000574 1665.74548 1771.91455 1743.0
    0.000574 1665.56323 1775.77795 1742.0
    0.000554 1665.38098 1781.34094 1804.0
    0.000590 1665.19873 1788.07422 1695.0
    0.000549 1665.01672 1796.00769 1823.0
    0.000568 1664.83472 1804.82117 1762.0
    0.000543 1664.65283 1814.04553 1843.0
    0.000536 1664.47095 1823.13196 1864.0
    0.000532 1664.28918 1831.58252 1880.0
    0.000551 1664.10754 1839.17700 1814.0
    0.000542 1663.92590 1845.62219 1845.0
    0.000555 1663.74438 1850.97266 1802.0
    0.000536 1663.56299 1855.18335 1864.0
    0.000529 1663.38171 1858.22363 1892.0
    0.000547 1663.20044 1860.13696 1828.0
    0.000516 1663.01929 1861.12415 1939.0
    0.000527 1662.83813 1861.55103 1896.0
    0.000512 1662.65710 1861.89441 1954.0
    0.000522 1662.47632 1862.62512 1914.0
    0.000559 1662.29541 1866.89014 1789.0
    0.000546 1662.11462 1869.46960 1830.0
    0.000523 1661.93396 1873.47144 1912.0
    0.000531 1661.75342 1878.68848 1882.0
    0.000520 1661.57288 1885.24744 1923.0
    0.000529 1661.39246 1892.21228 1890.0
    0.000515 1661.21216 1899.22705 1940.0
    0.000521 1661.03186 1903.39868 1920.0
    0.000517 1660.85168 1903.71277 1936.0
    0.000531 1660.67163 1897.30164 1885.0
    0.000531 1660.49158 1890.80786 1885.0
    0.000513 1660.31177 1883.59497 1948.0
    0.000556 1660.13196 1876.98096 1800.0
    0.000537 1659.95215 1871.50745 1862.0
    0.000518 1659.77246 1866.62244 1930.0
    0.000547 1659.59277 1861.89978 1827.0
    0.000553 1659.41333 1857.45129 1808.0
    0.000531 1659.23401 1853.01221 1883.0
    0.000539 1659.05457 1850.20850 1855.0
    0.000549 1658.87537 1849.69482 1823.0
    0.000534 1658.69617 1852.17200 1873.0
    0.000549 1658.51709 1858.11047 1821.0
    0.000536 1658.33813 1867.76367 1864.0
    0.000517 1658.15918 1881.07410 1933.0
    0.000548 1657.98035 1897.00598 1826.0
    0.000541 1657.80164 1914.87000 1849.0
    0.000538 1657.62292 1933.51819 1859.0
    0.000528 1657.44421 1946.45325 1893.0
    0.000537 1657.26587 1953.62390 1862.0
    0.000510 1657.08740 1955.55237 1960.0
    0.000531 1656.90906 1954.56177 1885.0
    0.000524 1656.73083 1953.10986 1909.0
    0.000530 1656.55261 1952.44031 1887.0
    0.000514 1656.37451 1952.24072 1946.0
    0.000543 1656.19653 1952.04675 1840.0
    0.000520 1656.01868 1948.61792 1923.0
    0.000521 1655.84082 1941.49597 1920.0
    0.000524 1655.66309 1933.51257 1909.0
    0.000517 1655.48535 1924.70374 1934.0
    0.000527 1655.30786 1917.57556 1896.0
    0.000546 1655.13025 1912.51086 1831.0
    0.000542 1654.95288 1909.85339 1846.0
    0.000515 1654.77551 1909.52185 1943.0
    0.000531 1654.59827 1910.63330 1885.0
    0.000545 1654.42114 1913.64758 1835.0
    0.000544 1654.24402 1914.99329 1839.0
    0.000533 1654.06702 1919.43518 1877.0
    0.000520 1653.89001 1924.07141 1922.0
    0.000524 1653.71326 1928.78113 1908.0
    0.000498 1653.53650 1933.96594 2010.0
    0.000516 1653.35974 1938.93140 1939.0
    0.000497 1653.18323 1944.02466 2012.0
    0.000507 1653.00671 1949.18762 1971.0
    0.000496 1652.83032 1954.33386 2018.0
    0.000490 1652.65393 1959.39111 2042.0
    0.000503 1652.47766 1964.35242 1990.0
    0.000486 1652.30151 1969.34082 2059.0
    0.000512 1652.12549 1974.88708 1952.0
    0.000496 1651.94946 1981.20691 2016.0
    0.000506 1651.77356 1989.31787 1975.0
    0.000499 1651.59766 2000.19153 2005.0
    0.000495 1651.42188 2015.01123 2022.0
    0.000480 1651.24622 2034.05505 2084.0
    0.000482 1651.07068 2057.86694 2075.0
    0.000469 1650.89514 2086.19922 2132.0
    0.000471 1650.71973 2117.86694 2123.0
    0.000455 1650.54431 2150.50415 2200.0
    0.000446 1650.36914 2181.29688 2241.0
    0.000450 1650.19397 2204.86987 2222.0
    0.000442 1650.01892 2219.29541 2264.0
    0.000440 1649.84387 2224.19556 2274.0
    0.000450 1649.66895 2222.11060 2223.0
    0.000451 1649.49414 2218.38721 2215.0
    0.000445 1649.31934 2211.52393 2246.0
    0.000453 1649.14465 2204.16064 2207.0
    0.000442 1648.97009 2196.46948 2262.0
    0.000440 1648.79553 2186.42822 2271.0
    0.000446 1648.62109 2174.94897 2242.0
    0.000479 1648.44678 2163.37085 2088.0
    0.000458 1648.27246 2152.88379 2185.0
    0.000458 1648.09839 2144.76318 2184.0
    0.000463 1647.92432 2135.28491 2158.0
    0.000483 1647.75024 2122.85938 2070.0
    0.000495 1647.57629 2104.71484 2021.0
    0.000479 1647.40247 2081.58643 2086.0
    0.000489 1647.22864 2056.31470 2044.0
    0.000518 1647.05505 2032.34058 1931.0
    0.000492 1646.88147 2011.26001 2033.0
    0.000490 1646.70801 1993.20032 2041.0
    0.000508 1646.53455 1976.53223 1967.0
    0.000539 1646.36121 1958.92554 1857.0
    0.000538 1646.18799 1939.20300 1858.0
    0.000493 1646.01477 1917.71033 2028.0
    0.000515 1645.84167 1895.99280 1942.0
    0.000525 1645.66870 1875.51001 1903.0
    0.000531 1645.49573 1857.55200 1883.0
    0.000532 1645.32288 1842.75818 1881.0
    0.000535 1645.15015 1831.50305 1868.0
    0.000551 1644.97754 1823.75952 1815.0
    0.000535 1644.80493 1819.29077 1869.0
    0.000545 1644.63232 1820.42639 1835.0
    0.000533 1644.45996 1827.95251 1875.0
    0.000545 1644.28760 1844.01672 1835.0
    0.000514 1644.11536 1871.05518 1946.0
    0.000545 1643.94324 1911.01709 1834.0
    0.000500 1643.77112 1963.35486 1999.0
    0.000502 1643.59912 2019.16846 1992.0
    0.000498 1643.42712 2058.06030 2010.0
    0.000520 1643.25525 2058.82983 1924.0
    0.000495 1643.08362 2031.07568 2022.0
    0.000500 1642.91187 2001.61169 2002.0
    0.000509 1642.74036 1983.97583 1965.0
    0.000528 1642.56885 1975.95435 1894.0
    0.000492 1642.39734 1970.25513 2031.0
    0.000529 1642.22595 1959.91187 1892.0
    0.000514 1642.05481 1936.52661 1947.0
    0.000516 1641.88354 1898.68066 1939.0
    0.000543 1641.71252 1857.45068 1843.0
    0.000539 1641.54150 1822.43884 1857.0
    0.000558 1641.37048 1794.42566 1793.0
    0.000533 1641.19958 1769.70215 1876.0
    0.000595 1641.02893 1745.92908 1682.0
    0.000577 1640.85828 1724.19958 1733.0
    0.000573 1640.68762 1706.29773 1744.0
    0.000589 1640.51721 1692.33118 1699.0
    0.000592 1640.34668 1681.43982 1688.0
    0.000581 1640.17639 1673.47046 1721.0
    0.000599 1640.00610 1667.95410 1669.0
    0.000573 1639.83594 1663.86292 1744.0
    0.000594 1639.66589 1661.79578 1683.0
    0.000613 1639.49585 1661.17859 1631.0
    0.000615 1639.32581 1661.62988 1626.0
    0.000604 1639.15613 1662.14722 1657.0
    0.000627 1638.98633 1662.78577 1595.0
    0.000601 1638.81665 1663.43848 1665.0
    0.000628 1638.64709 1664.07910 1592.0
    0.000580 1638.47754 1665.40344 1725.0
    0.000585 1638.30811 1667.25403 1709.0
    0.000589 1638.13879 1670.25879 1699.0
    0.000589 1637.96948 1674.18140 1698.0
    0.000588 1637.80029 1677.23828 1701.0
    0.000593 1637.63123 1679.86230 1685.0
    0.000580 1637.46228 1681.63599 1725.0
    0.000587 1637.29321 1682.28809 1704.0
    0.000592 1637.12451 1683.02026 1688.0
    0.000611 1636.95569 1681.45605 1636.0
    0.000592 1636.78699 1679.10095 1688.0
    0.000593 1636.61841 1676.69727 1686.0
    0.000577 1636.44995 1673.66040 1732.0
    0.000623 1636.28149 1670.72034 1606.0
    0.000599 1636.11316 1667.53101 1669.0
    0.000605 1635.94495 1664.20276 1653.0
    0.000595 1635.77673 1661.37939 1682.0
    0.000608 1635.60864 1657.34827 1645.0
    0.000594 1635.44055 1653.98376 1683.0
    0.000601 1635.27271 1650.91479 1663.0
    0.000582 1635.10486 1648.28967 1719.0
    0.000622 1634.93701 1646.29016 1607.0
    0.000577 1634.76941 1644.78528 1732.0
    0.000607 1634.60181 1643.83728 1647.0
    0.000613 1634.43420 1642.95911 1631.0
    0.000615 1634.26685 1643.20203 1627.0
    0.000615 1634.09949 1643.47961 1627.0
    0.000618 1633.93225 1643.92871 1619.0
    0.000586 1633.76501 1643.77441 1707.0
    0.000609 1633.59790 1644.19043 1642.0
    0.000608 1633.43091 1644.40942 1646.0
    0.000619 1633.26404 1644.34460 1616.0
    0.000600 1633.09717 1643.94812 1667.0
    0.000581 1632.93042 1643.22571 1720.0
    0.000623 1632.76379 1642.22742 1604.0
    0.000582 1632.59717 1638.65454 1718.0
    0.000606 1632.43054 1637.40552 1651.0
    0.000602 1632.26416 1636.23523 1661.0
    0.000587 1632.09790 1634.94067 1705.0
    0.000605 1631.93164 1633.65479 1654.0
    0.000615 1631.76538 1632.40234 1625.0
    0.000604 1631.59924 1631.21924 1656.0
    0.000628 1631.43335 1630.15601 1592.0
    0.000645 1631.26733 1629.42053 1550.0
    0.000601 1631.10156 1628.75330 1664.0
    0.000615 1630.93579 1628.66333 1626.0
    0.000622 1630.77002 1628.54810 1608.0
    0.000616 1630.60449 1628.74060 1624.0
    0.000607 1630.43896 1629.27112 1647.0
    0.000615 1630.27356 1630.13879 1627.0
    0.000595 1630.10815 1631.37708 1682.0
    0.000595 1629.94287 1633.01392 1680.0
    0.000611 1629.77771 1635.08154 1638.0
    0.000591 1629.61255 1637.62537 1693.0
    0.000590 1629.44763 1640.69385 1694.0
    0.000591 1629.28271 1644.35535 1691.0
    0.000602 1629.11780 1648.69324 1660.0
    0.000600 1628.95313 1653.79187 1667.0
    0.000620 1628.78845 1659.76343 1614.0
    0.000595 1628.62378 1666.73169 1681.0
    0.000619 1628.45935 1675.14331 1616.0
    0.000588 1628.29492 1686.26526 1702.0
    0.000599 1628.13049 1697.12012 1669.0
    0.000594 1627.96619 1710.99780 1683.0
    0.000567 1627.80212 1725.70825 1765.0
    0.000563 1627.63794 1741.46423 1775.0
    0.000593 1627.47400 1758.82019 1685.0
    0.000552 1627.31006 1777.65088 1813.0
    0.000567 1627.14624 1797.60803 1765.0
    0.000559 1626.98242 1819.58081 1790.0
    0.000546 1626.81873 1841.49402 1832.0
    0.000552 1626.65515 1863.53174 1811.0
    0.000546 1626.49158 1884.59863 1832.0
    0.000535 1626.32825 1904.69617 1869.0
    0.000515 1626.16492 1923.17627 1941.0
    0.000563 1626.00159 1939.21863 1776.0
    0.000534 1625.83838 1951.93628 1872.0
    0.000523 1625.67529 1960.78113 1911.0
    0.000510 1625.51233 1965.48523 1961.0
    0.000495 1625.34937 1966.62451 2020.0
    0.000516 1625.18652 1964.82690 1938.0
    0.000521 1625.02380 1960.63855 1921.0
    0.000515 1624.86108 1954.54993 1943.0
    0.000524 1624.69849 1946.77661 1910.0
    0.000497 1624.53589 1937.03101 2014.0
    0.000507 1624.37354 1926.12305 1972.0
    0.000521 1624.21118 1914.53113 1920.0
    0.000522 1624.04895 1903.12561 1917.0
    0.000513 1623.88660 1893.37244 1950.0
    0.000519 1623.72461 1884.67175 1928.0
    0.000525 1623.56262 1878.35046 1906.0
    0.000530 1623.40063 1874.87170 1888.0
    0.000495 1623.23877 1874.91711 2019.0
    0.000516 1623.07703 1879.12732 1938.0
    0.000530 1622.91541 1888.14478 1888.0
    0.000532 1622.75378 1902.23987 1878.0
    0.000508 1622.59229 1921.28589 1967.0
    0.000509 1622.43079 1944.09460 1966.0
    0.000509 1622.26941 1966.84448 1965.0
    0.000485 1622.10815 1986.29700 2061.0
    0.000490 1621.94702 2002.54407 2040.0
    0.000524 1621.78589 2019.59167 1910.0
    0.000473 1621.62488 2040.75635 2116.0
    0.000488 1621.46399 2066.43530 2048.0
    0.000473 1621.30310 2094.08740 2112.0
    0.000466 1621.14233 2118.07666 2146.0
    0.000480 1620.98169 2131.01978 2085.0
    0.000468 1620.82104 2127.80347 2139.0
    0.000464 1620.66052 2109.41016 2155.0
    0.000479 1620.50012 2084.20068 2089.0
    0.000481 1620.33972 2058.24292 2078.0
    0.000481 1620.17944 2035.03247 2078.0
    0.000482 1620.01929 2015.64539 2074.0
    0.000471 1619.85925 1998.01111 2123.0
    0.000467 1619.69922 1979.08459 2140.0
    0.000492 1619.53931 1957.05615 2033.0
    0.000496 1619.37939 1932.36487 2017.0
    0.000518 1619.21960 1907.31055 1932.0
    0.000506 1619.05994 1883.71594 1975.0
    0.000508 1618.90039 1862.73926 1967.0
    0.000543 1618.74084 1843.68591 1842.0
    0.000525 1618.58142 1826.62720 1905.0
    0.000547 1618.42200 1811.65930 1829.0
    0.000545 1618.26282 1799.36963 1834.0
    0.000569 1618.10364 1790.17188 1756.0
    0.000552 1617.94446 1783.99841 1813.0
    0.000540 1617.78552 1780.13245 1851.0
    0.000547 1617.62659 1777.50146 1827.0
    0.000556 1617.46765 1774.57336 1798.0
    0.000545 1617.30896 1771.19897 1836.0
    0.000568 1617.15027 1768.07581 1762.0
    0.000541 1616.99170 1766.01746 1848.0
    0.000545 1616.83313 1764.68604 1835.0
    0.000559 1616.67468 1764.82629 1788.0
    0.000537 1616.51624 1765.77942 1863.0
    0.000562 1616.35815 1767.09021 1779.0
    0.000543 1616.19983 1768.48633 1841.0
    0.000543 1616.04175 1770.10193 1841.0
    0.000574 1615.88379 1772.30078 1742.0
    0.000581 1615.72583 1775.47485 1722.0
    0.000584 1615.56799 1779.54773 1713.0
    0.000569 1615.41028 1783.60645 1757.0
    0.000555 1615.25256 1787.37988 1801.0
    0.000549 1615.09497 1790.14270 1821.0
    0.000549 1614.93738 1791.76477 1821.0
    0.000588 1614.77991 1791.93384 1700.0
    0.000556 1614.62256 1790.73865 1799.0
    0.000548 1614.46533 1788.43689 1826.0
    0.000559 1614.30823 1785.57043 1790.0
    0.000555 1614.15100 1782.19531 1801.0
    0.000561 1613.99402 1778.81836 1782.0
    0.000577 1613.83704 1775.53381 1733.0
    0.000565 1613.68030 1772.47937 1769.0
    0.000581 1613.52344 1769.49622 1720.0
    0.000548 1613.36682 1766.47754 1826.0
    0.000567 1613.21021 1763.31689 1764.0
    0.000538 1613.05371 1759.95801 1860.0
    0.000566 1612.89722 1756.43250 1768.0
    0.000577 1612.74084 1752.84839 1733.0
    0.000577 1612.58459 1749.34888 1734.0
    0.000577 1612.42847 1746.10034 1733.0
    0.000578 1612.27234 1743.28015 1729.0
    0.000570 1612.11633 1741.06201 1753.0
    0.000577 1611.96033 1739.56421 1734.0
    0.000563 1611.80457 1738.74988 1777.0
    0.000573 1611.64880 1738.29871 1745.0
    0.000566 1611.49304 1737.63525 1767.0
    0.000563 1611.33740 1736.66443 1775.0
    0.000578 1611.18188 1735.13147 1731.0
    0.000560 1611.02649 1734.17200 1785.0
    0.000589 1610.87109 1734.61475 1698.0
    0.000576 1610.71582 1736.94897 1737.0
    0.000545 1610.56067 1741.31128 1834.0
    0.000575 1610.40552 1747.37781 1739.0
    0.000581 1610.25049 1754.45850 1720.0
    0.000551 1610.09558 1761.72156 1816.0
    0.000563 1609.94080 1767.95642 1775.0
    0.000561 1609.78601 1772.53979 1783.0
    0.000592 1609.63135 1774.96570 1690.0
    0.000576 1609.47668 1775.48694 1735.0
    0.000555 1609.32214 1774.83765 1801.0
    0.000564 1609.16772 1773.02307 1773.0
    0.000556 1609.01343 1772.45288 1797.0
    0.000584 1608.85913 1773.09583 1713.0
    0.000555 1608.70496 1774.88550 1802.0
    0.000560 1608.55078 1776.88123 1786.0
    0.000563 1608.39685 1778.47046 1777.0
    0.000553 1608.24292 1778.27515 1807.0
    0.000543 1608.08899 1775.73242 1843.0
    0.000542 1607.93518 1770.77881 1844.0
    0.000560 1607.78149 1765.46948 1785.0
    0.000569 1607.62793 1760.66431 1756.0
    0.000557 1607.47437 1757.24744 1794.0
    0.000574 1607.32104 1755.48706 1742.0
    0.000553 1607.16760 1754.67383 1807.0
    0.000548 1607.01428 1753.93860 1826.0
    0.000573 1606.86121 1752.06079 1746.0
    0.000574 1606.70801 1749.03662 1741.0
    0.000580 1606.55505 1744.74207 1724.0
    0.000589 1606.40210 1739.70923 1698.0
    0.000560 1606.24927 1734.46118 1785.0
    0.000589 1606.09644 1729.28394 1699.0
    0.000567 1605.94373 1724.18713 1763.0
    0.000567 1605.79114 1719.01111 1763.0
    0.000584 1605.63867 1713.59473 1713.0
    0.000579 1605.48621 1707.74597 1728.0
    0.000587 1605.33386 1701.53345 1703.0
    0.000595 1605.18164 1695.10449 1681.0
    0.000588 1605.02942 1688.63696 1702.0
    0.000617 1604.87732 1682.27698 1621.0
    0.000593 1604.72522 1676.12744 1687.0
    0.000604 1604.57336 1670.25952 1657.0
    0.000596 1604.42151 1664.74402 1678.0
    0.000601 1604.26965 1659.70422 1664.0
    0.000601 1604.11792 1655.21082 1663.0
    0.000598 1603.96631 1651.23254 1673.0
    0.000599 1603.81482 1647.92798 1670.0
    0.000622 1603.66345 1645.61792 1608.0
    0.000606 1603.51208 1643.82031 1649.0
    0.000595 1603.36084 1642.72400 1681.0
    0.000585 1603.20959 1642.22620 1708.0
    0.000615 1603.05847 1642.14929 1627.0
    0.000589 1602.90747 1642.00293 1698.0
    0.000617 1602.75659 1641.44312 1621.0
    0.000613 1602.60571 1640.05627 1630.0
    0.000590 1602.45496 1637.87720 1696.0
    0.000605 1602.30420 1634.78442 1652.0
    0.000583 1602.15356 1631.29236 1714.0
    0.000597 1602.00305 1628.46252 1676.0
    0.000606 1601.85266 1624.53943 1649.0
    0.000620 1601.70227 1621.73743 1613.0
    0.000611 1601.55200 1619.14917 1638.0
    0.000618 1601.40186 1616.58240 1617.0
    0.000622 1601.25171 1613.89624 1607.0
    0.000615 1601.10168 1611.05444 1626.0
    0.000612 1600.95178 1608.17212 1635.0
    0.000648 1600.80188 1605.75354 1544.0
    0.000625 1600.65210 1602.04333 1601.0
    0.000612 1600.50232 1600.11206 1634.0
    0.000632 1600.35278 1598.34363 1583.0
    0.000615 1600.20325 1597.27393 1627.0
    0.000614 1600.05383 1596.61829 1628.0
    0.000625 1599.90442 1596.39355 1599.0
    0.000620 1599.75525 1596.49353 1613.0
    0.000654 1599.60596 1596.95837 1530.0
    0.000618 1599.45691 1597.79639 1617.0
    0.000621 1599.30786 1599.02783 1610.0
    0.000620 1599.15894 1600.66992 1614.0
    0.000595 1599.01013 1602.72461 1682.0
    0.000625 1598.86133 1605.14966 1600.0
    0.000626 1598.71252 1607.83081 1598.0
    0.000615 1598.56396 1610.58167 1626.0
    0.000609 1598.41553 1613.08862 1641.0
    0.000631 1598.26709 1615.14685 1584.0
    0.000591 1598.11865 1615.94189 1693.0
    0.000648 1597.97034 1617.26563 1544.0
    0.000593 1597.82214 1618.75269 1687.0
    0.000655 1597.67407 1620.62830 1527.0
    0.000614 1597.52612 1623.63855 1628.0
    0.000622 1597.37817 1627.57227 1608.0
    0.000617 1597.23022 1632.05017 1620.0
    0.000633 1597.08240 1636.19604 1581.0
    0.000607 1596.93481 1638.69983 1647.0
    0.000596 1596.78723 1638.00586 1679.0
    0.000601 1596.63965 1634.77747 1664.0
    0.000601 1596.49219 1629.28882 1665.0
    0.000615 1596.34485 1624.21265 1627.0
    0.000614 1596.19751 1620.10486 1629.0
    0.000626 1596.05042 1617.35779 1598.0
    0.000620 1595.90332 1615.79041 1613.0
    0.000617 1595.75623 1614.79199 1622.0
    0.000624 1595.60938 1613.54688 1602.0
    0.000623 1595.46240 1611.48035 1604.0
    0.000604 1595.31567 1609.13916 1656.0
    0.000642 1595.16895 1606.10327 1558.0
    0.000613 1595.02234 1603.16638 1631.0
    0.000615 1594.87585 1600.59619 1625.0
    0.000622 1594.72937 1598.39587 1609.0
    0.000616 1594.58301 1596.49402 1624.0
    0.000613 1594.43677 1594.82410 1630.0
    0.000646 1594.29065 1593.34460 1548.0
    0.000613 1594.14441 1592.04700 1631.0
    0.000624 1593.99841 1591.18738 1602.0
    0.000633 1593.85254 1590.20203 1580.0
    0.000621 1593.70667 1589.35522 1610.0
    0.000624 1593.56079 1588.61096 1602.0
    0.000615 1593.41516 1587.96313 1625.0
    0.000649 1593.26953 1587.65479 1541.0
    0.000635 1593.12402 1587.22424 1576.0
    0.000629 1592.97852 1586.93958 1591.0
    0.000613 1592.83325 1586.82153 1632.0
    0.000633 1592.68799 1586.88806 1579.0
    0.000617 1592.54272 1587.31409 1620.0
    0.000637 1592.39771 1588.22925 1571.0
    0.000612 1592.25256 1588.80945 1633.0
    0.000644 1592.10767 1589.48950 1553.0
    0.000643 1591.96277 1590.35071 1556.0
    0.000627 1591.81799 1591.13843 1595.0
    0.000634 1591.67334 1591.97498 1578.0
    0.000625 1591.52869 1592.87439 1601.0
    0.000619 1591.38416 1593.85718 1615.0
    0.000642 1591.23975 1595.02966 1558.0
    0.000636 1591.09534 1596.48096 1573.0
    0.000585 1590.95105 1598.07593 1708.0
    0.000603 1590.80688 1599.57703 1659.0
    0.000622 1590.66284 1601.21545 1609.0
    0.000635 1590.51880 1602.97681 1575.0
    0.000629 1590.37476 1604.82654 1591.0
    0.000612 1590.23096 1606.70703 1634.0
    0.000615 1590.08716 1608.54175 1626.0
    0.000620 1589.94348 1610.24927 1614.0
    0.000596 1589.79993 1611.76453 1679.0
    0.000589 1589.65637 1613.10095 1697.0
    0.000615 1589.51282 1614.38232 1626.0
    0.000603 1589.36951 1615.07971 1658.0
    0.000624 1589.22620 1614.64819 1603.0
    0.000601 1589.08301 1614.51953 1665.0
    0.000645 1588.93994 1614.06311 1550.0
    0.000591 1588.79688 1613.30444 1691.0
    0.000612 1588.65393 1612.28577 1633.0
    0.000646 1588.51111 1611.02319 1547.0
    0.000615 1588.36829 1609.74097 1625.0
    0.000620 1588.22559 1608.12830 1614.0
    0.000620 1588.08301 1606.18567 1613.0
    0.000596 1587.94043 1604.89734 1679.0
    0.000620 1587.79797 1603.16406 1612.0
    0.000585 1587.65564 1601.59460 1710.0
    0.000626 1587.51343 1600.02368 1597.0
    0.000614 1587.37122 1598.70313 1628.0
    0.000629 1587.22913 1597.48145 1591.0
    0.000609 1587.08704 1596.65613 1642.0
    0.000629 1586.94507 1595.95508 1590.0
    0.000632 1586.80322 1595.03857 1582.0
    0.000631 1586.66150 1595.27905 1585.0
    0.000644 1586.51978 1595.65308 1552.0
    0.000605 1586.37817 1596.51624 1652.0
    0.000613 1586.23657 1597.81274 1632.0
    0.000631 1586.09509 1599.70667 1586.0
    0.000642 1585.95386 1602.19165 1558.0
    0.000639 1585.81250 1605.49280 1564.0
    0.000624 1585.67126 1609.78699 1603.0
    0.000637 1585.53015 1614.88232 1570.0
    0.000604 1585.38916 1621.11792 1656.0
    0.000601 1585.24829 1628.60339 1663.0
    0.000607 1585.10742 1637.56787 1647.0
    0.000645 1584.96655 1647.40979 1550.0
    0.000615 1584.82593 1657.84839 1626.0
    0.000617 1584.68530 1667.66150 1622.0
    0.000598 1584.54468 1675.92126 1673.0
    0.000586 1584.40430 1682.23328 1707.0
    0.000615 1584.26392 1686.85425 1625.0
    0.000601 1584.12366 1690.51550 1665.0
    0.000599 1583.98340 1694.26416 1670.0
    0.000623 1583.84326 1697.98303 1605.0
    0.000618 1583.70325 1701.78027 1617.0
    0.000596 1583.56335 1705.60254 1677.0
    0.000583 1583.42346 1708.27820 1715.0
    0.000606 1583.28369 1709.27173 1650.0
    0.000576 1583.14404 1708.17627 1736.0
    0.000576 1583.00439 1704.98413 1736.0
    0.000605 1582.86487 1700.15674 1654.0
    0.000572 1582.72546 1694.33508 1749.0
    0.000586 1582.58606 1688.31616 1706.0
    0.000589 1582.44678 1682.68506 1697.0
    0.000608 1582.30762 1677.88403 1645.0
    0.000593 1582.16846 1674.13391 1687.0
    0.000604 1582.02942 1670.59973 1657.0
    0.000589 1581.89050 1667.35156 1699.0
    0.000624 1581.75159 1664.08521 1602.0
    0.000577 1581.61279 1660.83044 1734.0
    0.000630 1581.47412 1657.12756 1587.0
    0.000625 1581.33545 1653.22339 1601.0
    0.000632 1581.19702 1649.43286 1583.0
    0.000613 1581.05847 1645.93079 1631.0
    0.000651 1580.92017 1643.15234 1535.0
    0.000619 1580.78186 1640.76099 1616.0
    0.000626 1580.64368 1638.69470 1598.0
    0.000612 1580.50549 1637.11157 1634.0
    0.000641 1580.36755 1636.09656 1560.0
    0.000629 1580.22961 1635.40649 1590.0
    0.000640 1580.09167 1635.11279 1563.0
    0.000637 1579.95386 1635.23242 1571.0
    0.000627 1579.81616 1635.69312 1594.0
    0.000627 1579.67859 1636.78552 1595.0
    0.000645 1579.54114 1637.26611 1550.0
    0.000641 1579.40369 1637.54968 1561.0
    0.000620 1579.26624 1636.96460 1614.0
    0.000666 1579.12903 1636.21741 1502.0
    0.000617 1578.99170 1635.75940 1620.0
    0.000603 1578.85461 1636.34460 1658.0
    0.000600 1578.71765 1637.37085 1667.0
    0.000613 1578.58069 1639.21191 1632.0
    0.000624 1578.44373 1642.04126 1602.0
    0.000633 1578.30701 1645.15845 1580.0
    0.000617 1578.17029 1648.82202 1622.0
    0.000634 1578.03369 1652.62561 1578.0
    0.000602 1577.89709 1656.85400 1662.0
    0.000636 1577.76074 1661.60449 1573.0
    0.000613 1577.62427 1666.97864 1630.0
    0.000597 1577.48804 1671.91187 1676.0
    0.000605 1577.35181 1676.46973 1653.0
    0.000613 1577.21570 1680.17224 1631.0
    0.000593 1577.07971 1683.42175 1686.0
    0.000597 1576.94373 1686.59363 1674.0
    0.000620 1576.80786 1689.76636 1613.0
    0.000581 1576.67212 1692.83862 1722.0
    0.000584 1576.53638 1695.66663 1711.0
    0.000583 1576.40076 1698.04114 1716.0
    0.000577 1576.26526 1699.95728 1734.0
    0.000593 1576.12976 1701.23730 1687.0
    0.000593 1575.99438 1702.96008 1687.0
    0.000587 1575.85913 1703.23987 1704.0
    0.000580 1575.72388 1703.35315 1725.0
    0.000573 1575.58887 1702.18640 1745.0
    0.000565 1575.45386 1698.88806 1770.0
    0.000583 1575.31885 1693.47852 1714.0
    0.000611 1575.18396 1687.09314 1636.0
    0.000573 1575.04919 1680.86035 1744.0
    0.000572 1574.91443 1675.44495 1749.0
    0.000606 1574.77991 1671.39771 1649.0
    0.000611 1574.64539 1668.21631 1637.0
    0.000581 1574.51086 1665.89832 1720.0
    0.000616 1574.37646 1664.06213 1624.0
    0.000611 1574.24219 1661.74792 1638.0
    0.000623 1574.10803 1659.12866 1606.0
    0.000638 1573.97388 1656.79468 1568.0
    0.000635 1573.83984 1655.13062 1575.0
    0.000605 1573.70593 1654.36646 1654.0
    0.000597 1573.57202 1654.52515 1676.0
    0.000643 1573.43823 1655.52441 1555.0
    0.000604 1573.30457 1657.24927 1655.0
    0.000632 1573.17090 1659.62756 1583.0
    0.000601 1573.03735 1662.27625 1665.0
    0.000632 1572.90393 1665.18738 1583.0
    0.000606 1572.77063 1668.25659 1649.0
    0.000613 1572.63721 1671.43689 1630.0
    0.000604 1572.50403 1674.72046 1655.0
    0.000592 1572.37097 1678.14160 1688.0
    0.000592 1572.23792 1682.23047 1688.0
    0.000593 1572.10498 1686.11914 1687.0
    0.000583 1571.97205 1690.36865 1714.0
    0.000609 1571.83923 1695.01599 1642.0
    0.000567 1571.70667 1700.10498 1763.0
    0.000607 1571.57397 1705.73059 1647.0
    0.000591 1571.44141 1711.95020 1693.0
    0.000576 1571.30896 1718.78955 1735.0
    0.000564 1571.17664 1726.20898 1772.0
    0.000575 1571.04431 1734.29834 1739.0
    0.000574 1570.91211 1742.70117 1741.0
    0.000550 1570.78003 1750.39978 1819.0
    0.000574 1570.64795 1757.31543 1743.0
    0.000541 1570.51599 1762.90271 1847.0
    0.000574 1570.38416 1767.21338 1743.0
    0.000548 1570.25244 1770.07227 1826.0
    0.000552 1570.12061 1772.22192 1813.0
    0.000573 1569.98901 1773.98340 1744.0
    0.000577 1569.85754 1775.87646 1734.0
    0.000562 1569.72607 1778.20801 1779.0
    0.000559 1569.59460 1780.78540 1788.0
    0.000560 1569.46338 1783.62573 1786.0
    0.000534 1569.33215 1785.92505 1873.0
    0.000552 1569.20105 1787.87891 1812.0
    0.000531 1569.07007 1789.99158 1885.0
    0.000568 1568.93909 1791.10498 1760.0
    0.000560 1568.80823 1791.98071 1785.0
    0.000532 1568.67737 1792.80505 1878.0
    0.000536 1568.54675 1793.62280 1865.0
    0.000549 1568.41614 1794.39148 1821.0
    0.000568 1568.28552 1794.96973 1762.0
    0.000539 1568.15503 1795.49695 1855.0
    0.000560 1568.02466 1795.55383 1785.0
    0.000522 1567.89441 1795.27771 1916.0
    0.000544 1567.76416 1795.07178 1838.0
    0.000560 1567.63416 1794.29883 1785.0
    0.000546 1567.50403 1793.28186 1831.0
    0.000555 1567.37402 1791.93628 1801.0
    0.000562 1567.24426 1790.03748 1779.0
    0.000575 1567.11450 1787.38831 1738.0
    0.000572 1566.98474 1783.53223 1749.0
    0.000548 1566.85510 1778.47437 1826.0
    0.000556 1566.72559 1772.34741 1797.0
    0.000588 1566.59607 1765.47583 1700.0
    0.000557 1566.46667 1758.65698 1796.0
    0.000581 1566.33740 1751.48340 1722.0
    0.000567 1566.20825 1744.54614 1764.0
    0.000582 1566.07910 1737.88367 1717.0
    0.000564 1565.95007 1731.45728 1774.0
    0.000605 1565.82104 1724.95056 1652.0
    0.000594 1565.69226 1718.52942 1683.0
    0.000584 1565.56348 1711.76257 1712.0
    0.000579 1565.43469 1706.09399 1727.0
    0.000584 1565.30615 1699.48669 1712.0
    0.000586 1565.17761 1693.45496 1707.0
    0.000572 1565.04907 1687.52734 1747.0
    0.000603 1564.92078 1682.27307 1659.0
    0.000613 1564.79248 1677.77710 1631.0
    0.000615 1564.66418 1674.02576 1627.0
    0.000606 1564.53613 1671.05750 1649.0
    0.000591 1564.40808 1668.87817 1692.0
    0.000590 1564.28015 1667.87903 1695.0
    0.000574 1564.15234 1667.88416 1742.0
    0.000620 1564.02454 1667.66992 1614.0
    0.000600 1563.89673 1668.24084 1666.0
    0.000591 1563.76917 1668.99707 1693.0
    0.000592 1563.64160 1670.10352 1690.0
    0.000594 1563.51404 1671.42554 1683.0
    0.000611 1563.38684 1673.03796 1636.0
    0.000615 1563.25952 1674.42065 1625.0
    0.000599 1563.13220 1675.76782 1670.0
    0.000584 1563.00513 1677.27490 1713.0
    0.000607 1562.87805 1679.60364 1647.0
    0.000577 1562.75110 1682.01587 1734.0
    0.000593 1562.62427 1685.17664 1686.0
    0.000591 1562.49744 1689.01611 1693.0
    0.000602 1562.37073 1693.47925 1660.0
    0.000628 1562.24414 1698.40405 1593.0
    0.000597 1562.11755 1703.69556 1674.0
    0.000589 1561.99109 1708.89624 1698.0
    0.000587 1561.86475 1714.03247 1703.0
    0.000601 1561.73853 1718.91943 1665.0
    0.000558 1561.61230 1723.65332 1791.0
    0.000567 1561.48608 1728.46436 1763.0
    0.000575 1561.36011 1733.66748 1738.0
    0.000563 1561.23413 1739.66174 1775.0
    0.000559 1561.10828 1746.75745 1790.0
    0.000554 1560.98242 1755.22546 1806.0
    0.000567 1560.85681 1765.13586 1765.0
    0.000552 1560.73108 1776.38696 1810.0
    0.000559 1560.60559 1788.52417 1790.0
    0.000569 1560.48010 1801.03320 1759.0
    0.000561 1560.35474 1813.36121 1783.0
    0.000544 1560.22949 1825.35559 1839.0
    0.000547 1560.10425 1835.97998 1829.0
    0.000529 1559.97913 1844.98474 1889.0
    0.000554 1559.85413 1851.37231 1806.0
    0.000527 1559.72913 1855.11841 1899.0
    0.000533 1559.60425 1856.98096 1876.0
    0.000524 1559.47949 1859.54895 1908.0
    0.000542 1559.35474 1866.74854 1844.0
    0.000527 1559.23010 1883.79456 1896.0
    0.000522 1559.10559 1914.36682 1915.0
    0.000505 1558.98108 1939.96228 1982.0
    0.000522 1558.85681 1933.24634 1916.0
    0.000527 1558.73242 1921.80688 1897.0
    0.000523 1558.60828 1918.43396 1911.0
    0.000527 1558.48413 1915.93164 1899.0
    0.000515 1558.36011 1909.47131 1940.0
    0.000540 1558.23621 1900.04297 1852.0
    0.000529 1558.11230 1891.35706 1890.0
    0.000543 1557.98840 1886.68140 1843.0
    0.000549 1557.86475 1885.36670 1820.0
    0.000547 1557.74109 1872.05750 1828.0
    0.000554 1557.61755 1851.47534 1806.0
    0.000540 1557.49414 1837.06885 1852.0
    0.000567 1557.37073 1827.43799 1764.0
    0.000540 1557.24744 1819.06262 1851.0
    0.000569 1557.12427 1810.31787 1756.0
    0.000556 1557.00110 1801.38464 1800.0
    0.000579 1556.87805 1791.62061 1728.0
    0.000562 1556.75513 1777.99780 1778.0
    0.000585 1556.63220 1763.59277 1710.0
    0.000584 1556.50940 1751.31848 1713.0
    0.000570 1556.38672 1741.58325 1755.0
    0.000581 1556.26416 1733.68542 1721.0
    0.000587 1556.14160 1727.65698 1704.0
    0.000590 1556.01917 1723.32886 1696.0
    0.000591 1555.89673 1720.64624 1691.0
    0.000627 1555.77441 1719.29041 1594.0
    0.000580 1555.65222 1717.49170 1725.0
    0.000596 1555.53015 1714.77478 1677.0
    0.000600 1555.40796 1712.51062 1666.0
    0.000577 1555.28613 1711.11304 1733.0
    0.000598 1555.16418 1709.93005 1672.0
    0.000572 1555.04236 1708.71179 1747.0
    0.000595 1554.92065 1707.48706 1680.0
    0.000579 1554.79907 1706.26648 1727.0
    0.000584 1554.67749 1705.07214 1712.0
    0.000600 1554.55603 1703.79651 1668.0
    0.000582 1554.43469 1702.07507 1718.0
    0.000587 1554.31335 1699.45044 1705.0
    0.000597 1554.19214 1695.85327 1676.0
    0.000601 1554.07104 1691.72241 1664.0
    0.000603 1553.94995 1687.13049 1659.0
    0.000602 1553.82898 1682.37549 1661.0
    0.000607 1553.70813 1677.45105 1648.0
    0.000585 1553.58740 1672.51355 1708.0
    0.000603 1553.46655 1667.81409 1658.0
    0.000626 1553.34607 1663.28198 1598.0
    0.000634 1553.22546 1658.45679 1577.0
    0.000617 1553.10498 1653.24231 1621.0
    0.000592 1552.98462 1647.98718 1690.0
    0.000598 1552.86438 1642.54785 1671.0
    0.000623 1552.74414 1637.45569 1605.0
    0.000613 1552.62402 1632.57446 1631.0
    0.000607 1552.50391 1627.91711 1648.0
    0.000602 1552.38403 1624.13513 1662.0
    0.000621 1552.26404 1620.58142 1611.0
    0.000641 1552.14429 1617.22241 1560.0
    0.000621 1552.02466 1614.16528 1610.0
    0.000624 1551.90491 1611.57593 1602.0
    0.000605 1551.78540 1608.42932 1652.0
    0.000631 1551.66589 1606.38794 1584.0
    0.000610 1551.54651 1605.06409 1640.0
    0.000610 1551.42725 1604.16760 1639.0
    0.000634 1551.30811 1603.68591 1577.0
    0.000631 1551.18896 1603.87854 1585.0
    0.000604 1551.06995 1604.37378 1657.0
    0.000638 1550.95093 1605.12524 1568.0
    0.000630 1550.83203 1606.23584 1587.0
    0.000637 1550.71313 1608.01733 1569.0
    0.000628 1550.59448 1610.09790 1593.0
    0.000622 1550.47595 1611.15039 1608.0
    0.000597 1550.35730 1612.64917 1676.0
    0.000602 1550.23889 1613.91919 1662.0
    0.000592 1550.12048 1615.13892 1689.0
    0.000601 1550.00220 1615.79785 1665.0
    0.000626 1549.88403 1616.24512 1598.0
    0.000617 1549.76587 1616.61414 1620.0
    0.000596 1549.64783 1617.04980 1678.0
    0.000626 1549.52979 1617.87183 1598.0
    0.000660 1549.41199 1619.03271 1516.0
    0.000609 1549.29419 1620.25476 1643.0
    0.000622 1549.17651 1621.79651 1607.0
    0.000622 1549.05884 1623.71680 1607.0
    0.000605 1548.94128 1626.04370 1654.0
    0.000646 1548.82385 1628.61890 1547.0
    0.000619 1548.70642 1631.54224 1616.0
    0.000616 1548.58911 1634.73645 1623.0
    0.000605 1548.47192 1637.86951 1653.0
    0.000617 1548.35474 1640.14539 1621.0
    0.000619 1548.23779 1640.93652 1616.0
    0.000613 1548.12073 1640.54639 1631.0
    0.000607 1548.00391 1639.35400 1648.0
    0.000633 1547.88708 1638.60583 1581.0
    0.000617 1547.77039 1638.87793 1621.0
    0.000631 1547.65369 1640.37256 1585.0
    0.000601 1547.53723 1642.71399 1664.0
    0.000643 1547.42065 1646.83215 1556.0
    0.000645 1547.30432 1651.36633 1551.0
    0.000602 1547.18811 1656.06689 1662.0
    0.000622 1547.07178 1660.68628 1608.0
    0.000598 1546.95569 1665.04309 1672.0
    0.000602 1546.83960 1669.37634 1662.0
    0.000606 1546.72363 1674.13025 1650.0
    0.000612 1546.60779 1679.47363 1634.0
    0.000598 1546.49207 1685.43335 1672.0
    0.000587 1546.37634 1691.61328 1705.0
    0.000575 1546.26062 1698.98853 1739.0
    0.000609 1546.14514 1706.71155 1643.0
    0.000584 1546.02966 1714.64722 1713.0
    0.000589 1545.91431 1722.35120 1697.0
    0.000628 1545.79895 1729.02319 1592.0
    0.000625 1545.68372 1734.21313 1599.0
    0.000612 1545.56860 1737.83032 1633.0
    0.000602 1545.45361 1740.21521 1660.0
    0.000585 1545.33862 1741.85071 1708.0
    0.000583 1545.22375 1743.10522 1715.0
    0.000578 1545.10889 1744.42188 1730.0
    0.000583 1544.99414 1745.50317 1715.0
    0.000576 1544.87952 1746.63501 1737.0
    0.000583 1544.76501 1748.48792 1714.0
    0.000581 1544.65051 1749.62402 1722.0
    0.000571 1544.53613 1750.57617 1750.0
    0.000602 1544.42188 1751.14697 1660.0
    0.000563 1544.30762 1751.27161 1776.0
    0.000563 1544.19348 1751.19250 1777.0
    0.000590 1544.07947 1750.48303 1696.0
    0.000572 1543.96545 1749.51648 1749.0
    0.000585 1543.85156 1748.01050 1708.0
    0.000556 1543.73779 1745.93213 1797.0
    0.000599 1543.62402 1743.37659 1669.0
    0.000593 1543.51050 1740.35425 1686.0
    0.000586 1543.39685 1736.98962 1707.0
    0.000570 1543.28345 1733.82495 1753.0
    0.000594 1543.17004 1731.00134 1684.0
    0.000598 1543.05676 1728.63208 1671.0
    0.000604 1542.94348 1726.21814 1655.0
    0.000590 1542.83044 1723.37390 1696.0
    0.000591 1542.71729 1719.48621 1691.0
    0.000597 1542.60437 1714.03284 1675.0
    0.000604 1542.49146 1706.88599 1657.0
    0.000604 1542.37866 1698.40393 1656.0
    0.000607 1542.26599 1689.28284 1648.0
    0.000607 1542.15332 1680.23425 1647.0
    0.000596 1542.04077 1671.79883 1678.0
    0.000623 1541.92834 1664.23267 1604.0
    0.000584 1541.81592 1657.55505 1711.0
    0.000611 1541.70361 1651.44653 1638.0
    0.000597 1541.59143 1645.65723 1676.0
    0.000625 1541.47925 1639.95703 1600.0
    0.000613 1541.36719 1634.27271 1631.0
    0.000612 1541.25525 1628.73352 1633.0
    0.000628 1541.14343 1623.55994 1593.0
    0.000618 1541.03162 1618.96741 1619.0
    0.000658 1540.91980 1615.13562 1520.0
    0.000630 1540.80823 1612.16748 1588.0
    0.000617 1540.69666 1610.13452 1620.0
    0.000648 1540.58521 1609.04651 1544.0
    0.000602 1540.47388 1608.89270 1661.0
    0.000612 1540.36255 1609.41785 1635.0
    0.000631 1540.25122 1610.76160 1586.0
    0.000649 1540.14014 1612.62854 1541.0
    0.000622 1540.02905 1614.64026 1608.0
    0.000625 1539.91809 1616.48401 1600.0
    0.000599 1539.80725 1617.68640 1670.0
    0.000648 1539.69641 1618.03735 1543.0
    0.000609 1539.58569 1617.70056 1643.0
    0.000627 1539.47510 1617.15454 1596.0
    0.000632 1539.36450 1616.74255 1583.0
    0.000606 1539.25403 1617.10681 1649.0
    0.000639 1539.14368 1618.38525 1566.0
    0.000633 1539.03333 1618.86243 1580.0
    0.000644 1538.92310 1621.50378 1554.0
    0.000607 1538.81299 1624.34302 1648.0
    0.000600 1538.70300 1627.27100 1667.0
    0.000638 1538.59302 1630.11218 1567.0
    0.000661 1538.48315 1633.05579 1514.0
    0.000598 1538.37329 1635.88928 1672.0
    0.000608 1538.26355 1638.86047 1644.0
    0.000596 1538.15393 1642.34314 1677.0
    0.000593 1538.04443 1645.94617 1686.0
    0.000597 1537.93494 1649.68591 1674.0
    0.000586 1537.82556 1653.59851 1707.0
    0.000606 1537.71619 1657.25867 1650.0
    0.000602 1537.60706 1660.60339 1660.0
    0.000576 1537.49780 1663.43933 1737.0
    0.000549 1537.38879 1665.72839 1822.0
    0.000604 1537.27979 1667.32373 1656.0
    0.000600 1537.17102 1668.25305 1668.0
    0.000602 1537.06213 1668.76318 1662.0
    0.000614 1536.95349 1668.71350 1629.0
    0.000588 1536.84485 1668.20496 1701.0
    0.000605 1536.73621 1667.20496 1652.0
    0.000557 1536.62781 1665.65674 1796.0
    0.000595 1536.51941 1663.83716 1681.0
    0.000606 1536.41101 1661.19788 1651.0
    0.000579 1536.30286 1658.19031 1727.0
    0.000616 1536.19470 1654.78638 1624.0
    0.000608 1536.08667 1651.18127 1644.0
    0.000607 1535.97864 1647.26050 1647.0
    0.000600 1535.87085 1643.24060 1667.0
    0.000609 1535.76294 1639.77161 1641.0
    0.000616 1535.65527 1635.78088 1623.0
    0.000611 1535.54761 1631.99524 1636.0
    0.000598 1535.44006 1628.43909 1673.0
    0.000618 1535.33264 1625.02368 1617.0
    0.000612 1535.22522 1622.07068 1635.0
    0.000588 1535.11792 1619.54541 1700.0
    0.000592 1535.01062 1617.51624 1689.0
    0.000602 1534.90356 1615.90454 1661.0
    0.000623 1534.79651 1614.74060 1604.0
    0.000611 1534.68958 1613.99426 1638.0
    0.000630 1534.58264 1613.89709 1588.0
    0.000610 1534.47583 1614.09082 1640.0
    0.000637 1534.36914 1614.80090 1569.0
    0.000595 1534.26245 1615.10095 1682.0
    0.000618 1534.15588 1615.55542 1617.0
    0.000609 1534.04944 1616.22058 1643.0
    0.000575 1533.94299 1617.37207 1740.0
    0.000605 1533.83667 1618.53687 1652.0
    0.000619 1533.73047 1619.92395 1616.0
    0.000623 1533.62439 1621.48694 1606.0
    0.000611 1533.51831 1623.16394 1636.0
    0.000625 1533.41235 1624.94800 1601.0
    0.000617 1533.30640 1627.10388 1620.0
    0.000637 1533.20068 1628.80750 1570.0
    0.000635 1533.09497 1630.37976 1575.0
    0.000583 1532.98926 1632.53613 1715.0
    0.000589 1532.88367 1634.31799 1697.0
    0.000609 1532.77832 1636.01514 1641.0
    0.000604 1532.67285 1637.61804 1655.0
    0.000621 1532.56750 1639.13562 1611.0
    0.000613 1532.46228 1640.53125 1632.0
    0.000603 1532.35718 1641.42358 1658.0
    0.000604 1532.25208 1642.51514 1657.0
    0.000603 1532.14722 1643.35059 1659.0
    0.000603 1532.04224 1643.89404 1659.0
    0.000599 1531.93738 1644.10669 1670.0
    0.000604 1531.83276 1644.17786 1656.0
    0.000594 1531.72815 1643.57886 1684.0
    0.000600 1531.62354 1642.65381 1668.0
    0.000601 1531.51904 1641.62732 1664.0
    0.000618 1531.41467 1640.52893 1618.0
    0.000622 1531.31042 1639.93164 1608.0
    0.000596 1531.20618 1639.82483 1678.0
    0.000629 1531.10205 1640.14270 1590.0
    0.000606 1530.99792 1641.01843 1651.0
    0.000609 1530.89392 1642.61951 1641.0
    0.000597 1530.79004 1644.38440 1675.0
    0.000634 1530.68628 1646.31104 1577.0
    0.000625 1530.58252 1648.59985 1599.0
    0.000606 1530.47888 1651.58960 1650.0
    0.000602 1530.37537 1655.56628 1661.0
    0.000592 1530.27185 1660.69629 1689.0
    0.000601 1530.16846 1666.37683 1664.0
    0.000604 1530.06519 1672.26453 1656.0
    0.000607 1529.96191 1677.19531 1648.0
    0.000611 1529.85876 1681.61975 1637.0
    0.000598 1529.75574 1684.39685 1671.0
    0.000604 1529.65283 1685.21008 1655.0
    0.000616 1529.54980 1684.34070 1623.0
    0.000603 1529.44702 1682.22803 1658.0
    0.000596 1529.34436 1679.69604 1679.0
    0.000581 1529.24170 1676.98486 1720.0
    0.000582 1529.13916 1674.74854 1717.0
    0.000580 1529.03662 1673.00610 1724.0
    0.000582 1528.93420 1671.85229 1717.0
    0.000592 1528.83191 1671.10901 1690.0
    0.000611 1528.72974 1670.55334 1637.0
    0.000615 1528.62756 1670.04883 1627.0
    0.000592 1528.52551 1669.59583 1689.0
    0.000612 1528.42358 1669.59143 1635.0
    0.000598 1528.32166 1669.40247 1673.0
    0.000595 1528.21985 1669.74487 1682.0
    0.000572 1528.11816 1670.05603 1748.0
    0.000610 1528.01648 1670.91309 1639.0
    0.000602 1527.91492 1671.75439 1662.0
    0.000591 1527.81335 1673.22864 1691.0
    0.000619 1527.71204 1675.13391 1615.0
    0.000589 1527.61072 1677.40527 1698.0
    0.000582 1527.50952 1679.94189 1718.0
    0.000614 1527.40833 1682.18811 1629.0
    0.000567 1527.30737 1684.19604 1765.0
    0.000598 1527.20630 1685.46985 1671.0
    0.000592 1527.10547 1686.32996 1690.0
    0.000573 1527.00464 1686.70715 1746.0
    0.000603 1526.90393 1687.24805 1658.0
    0.000572 1526.80322 1688.11169 1748.0
    0.000590 1526.70276 1689.65454 1694.0
    0.000578 1526.60217 1692.29688 1729.0
    0.000594 1526.50183 1695.97778 1684.0
    0.000580 1526.40149 1700.68127 1724.0
    0.000569 1526.30127 1705.87939 1758.0
    0.000598 1526.20117 1711.08826 1673.0
    0.000572 1526.10107 1715.56885 1748.0
    0.000583 1526.00110 1718.22607 1715.0
    0.000584 1525.90125 1718.44849 1713.0
    0.000589 1525.80139 1716.09070 1699.0
    0.000568 1525.70166 1712.66089 1760.0
    0.000578 1525.60205 1707.09424 1729.0
    0.000600 1525.50244 1701.15320 1667.0
    0.000582 1525.40308 1695.57214 1719.0
    0.000615 1525.30359 1690.78308 1627.0
    0.000592 1525.20435 1686.84790 1689.0
    0.000571 1525.10510 1683.69507 1752.0
    0.000612 1525.00586 1681.22339 1635.0
    0.000580 1524.90686 1678.69165 1724.0
    0.000607 1524.80786 1675.94397 1648.0
    0.000602 1524.70898 1674.19580 1661.0
    0.000606 1524.61023 1671.78381 1651.0
    0.000589 1524.51147 1668.70532 1698.0
    0.000592 1524.41284 1664.87000 1690.0
    0.000602 1524.31421 1659.47620 1660.0
    0.000631 1524.21582 1652.63489 1584.0
    0.000619 1524.11743 1645.37781 1615.0
    0.000601 1524.01904 1638.77795 1663.0
    0.000627 1523.92078 1633.45422 1594.0
    0.000596 1523.82263 1629.41919 1677.0
    0.000629 1523.72461 1626.70496 1590.0
    0.000626 1523.62671 1625.76672 1598.0
    0.000609 1523.52881 1625.23938 1643.0
    0.000587 1523.43091 1625.26233 1703.0
    0.000607 1523.33325 1625.18762 1647.0
    0.000601 1523.23560 1624.51770 1665.0
    0.000596 1523.13806 1623.08167 1678.0
    0.000605 1523.04053 1621.92151 1654.0
    0.000615 1522.94312 1621.15674 1626.0
    0.000598 1522.84583 1621.02197 1672.0
    0.000589 1522.74854 1621.63782 1698.0
    0.000608 1522.65149 1623.04993 1644.0
    0.000613 1522.55444 1625.17883 1632.0
    0.000608 1522.45740 1628.09204 1644.0
    0.000606 1522.36047 1631.56189 1649.0
    0.000619 1522.26367 1635.40771 1616.0
    0.000587 1522.16699 1638.91626 1704.0
    0.000605 1522.07031 1643.11206 1653.0
    0.000612 1521.97375 1647.44946 1633.0
    0.000600 1521.87732 1652.03906 1666.0
    0.000601 1521.78088 1656.98022 1664.0
    0.000589 1521.68457 1662.33386 1698.0
    0.000600 1521.58838 1668.12280 1668.0
    0.000587 1521.49219 1674.33850 1705.0
    0.000585 1521.39612 1681.00708 1710.0
    0.000588 1521.30017 1688.22327 1702.0
    0.000580 1521.20422 1696.21082 1723.0
    0.000578 1521.10840 1705.47302 1731.0
    0.000570 1521.01270 1716.53210 1755.0
    0.000562 1520.91699 1729.55505 1778.0
    0.000560 1520.82153 1745.19897 1786.0
    0.000565 1520.72607 1763.55359 1770.0
    0.000583 1520.63062 1784.15686 1714.0
    0.000566 1520.53528 1804.87830 1768.0
    0.000536 1520.44006 1822.82275 1865.0
    0.000549 1520.34497 1834.37183 1822.0
    0.000552 1520.24988 1837.45801 1812.0
    0.000573 1520.15491 1832.00830 1744.0
    0.000544 1520.06006 1821.26379 1839.0
    0.000546 1519.96521 1808.91138 1832.0
    0.000572 1519.87036 1797.52502 1749.0
    0.000591 1519.77576 1789.01245 1693.0
    0.000568 1519.68127 1783.67078 1762.0
    0.000581 1519.58679 1781.74097 1722.0
    0.000561 1519.49231 1781.56763 1783.0
    0.000554 1519.39807 1781.33826 1806.0
    0.000557 1519.30383 1779.03369 1795.0
    0.000562 1519.20959 1773.62939 1778.0
    0.000560 1519.11560 1765.12317 1785.0
    0.000564 1519.02161 1754.92859 1772.0
    0.000565 1518.92773 1744.55701 1770.0
    0.000581 1518.83386 1734.89722 1721.0
    0.000596 1518.74011 1727.92444 1677.0
    0.000585 1518.64648 1720.66028 1709.0
    0.000590 1518.55298 1714.40308 1696.0
    0.000596 1518.45947 1708.71741 1677.0
    0.000601 1518.36609 1703.33032 1665.0
    0.000585 1518.27271 1698.15393 1710.0
    0.000600 1518.17944 1693.25793 1667.0
    0.000575 1518.08630 1688.78577 1738.0
    0.000592 1517.99329 1684.66016 1689.0
    0.000590 1517.90027 1681.36584 1694.0
    0.000597 1517.80737 1678.68799 1676.0
    0.000597 1517.71460 1677.29285 1674.0
    0.000611 1517.62183 1675.96240 1636.0
    0.000589 1517.52930 1674.52246 1699.0
    0.000593 1517.43665 1673.14563 1687.0
    0.000585 1517.34412 1671.84290 1709.0
    0.000601 1517.25183 1670.31165 1664.0
    0.000563 1517.15942 1668.70996 1776.0
    0.000605 1517.06726 1666.92981 1654.0
    0.000590 1516.97510 1665.57153 1696.0
    0.000597 1516.88306 1664.16431 1676.0
    0.000591 1516.79102 1662.96521 1693.0
    0.000600 1516.69910 1661.99817 1666.0
    0.000592 1516.60730 1661.36951 1688.0
    0.000601 1516.51563 1661.38000 1663.0
    0.000591 1516.42395 1661.87476 1693.0
    0.000586 1516.33240 1663.26331 1707.0
    0.000591 1516.24084 1665.88452 1692.0
    0.000573 1516.14954 1670.22217 1745.0
    0.000608 1516.05811 1676.85730 1645.0
    0.000598 1515.96692 1686.36902 1672.0
    0.000583 1515.87573 1699.07202 1715.0
    0.000598 1515.78467 1714.56299 1672.0
    0.000591 1515.69373 1730.55652 1692.0
    0.000581 1515.60278 1742.00476 1721.0
    0.000554 1515.51196 1743.15808 1805.0
    0.000600 1515.42126 1732.90051 1666.0
    0.000586 1515.33069 1715.92065 1706.0
    0.000593 1515.23999 1698.34583 1686.0
    0.000579 1515.14954 1683.83521 1727.0
    0.000588 1515.05920 1673.71362 1702.0
    0.000576 1514.96887 1668.15125 1736.0
    0.000608 1514.87866 1666.82166 1645.0
    0.000607 1514.78845 1668.97595 1648.0
    0.000620 1514.69836 1672.91614 1613.0
    0.000604 1514.60840 1675.71802 1655.0
    0.000557 1514.51843 1674.40393 1795.0
    0.000589 1514.42871 1668.16418 1697.0
    0.000602 1514.33899 1659.20801 1662.0
    0.000603 1514.24927 1650.55249 1658.0
    0.000604 1514.15979 1643.48743 1657.0
    0.000574 1514.07031 1638.56104 1742.0
    0.000617 1513.98083 1635.61218 1622.0
    0.000597 1513.89160 1634.27441 1674.0
    0.000606 1513.80225 1634.11584 1651.0
    0.000601 1513.71313 1634.72778 1664.0
    0.000591 1513.62402 1635.61060 1691.0
    0.000625 1513.53503 1636.52881 1599.0
    0.000611 1513.44617 1637.13269 1637.0
    0.000590 1513.35742 1637.36414 1694.0
    0.000592 1513.26868 1637.25110 1690.0
    0.000589 1513.17993 1636.95386 1697.0
    0.000627 1513.09143 1636.43628 1596.0
    0.000602 1513.00293 1635.83032 1661.0
    0.000614 1512.91455 1635.33569 1628.0
    0.000613 1512.82617 1634.50891 1632.0
    0.000616 1512.73792 1633.46655 1624.0
    0.000598 1512.64978 1632.05310 1671.0
    0.000623 1512.56177 1630.30737 1606.0
    0.000615 1512.47375 1627.97180 1627.0
    0.000608 1512.38586 1625.13245 1644.0
    0.000589 1512.29810 1621.82605 1699.0
    0.000638 1512.21033 1618.13452 1567.0
    0.000644 1512.12268 1614.20093 1553.0
    0.000604 1512.03503 1610.17920 1656.0
    0.000626 1511.94763 1606.22083 1598.0
    0.000618 1511.86023 1602.51953 1617.0
    0.000622 1511.77283 1598.91174 1609.0
    0.000632 1511.68567 1595.50220 1583.0
    0.000625 1511.59851 1592.28442 1599.0
    0.000609 1511.51135 1589.33105 1641.0
    0.000619 1511.42444 1586.48303 1615.0
    0.000625 1511.33752 1583.80566 1600.0
    0.000611 1511.25073 1581.29236 1637.0
    0.000607 1511.16394 1578.96082 1648.0
    0.000626 1511.07727 1576.86511 1597.0
    0.000627 1510.99072 1575.12842 1595.0
    0.000629 1510.90430 1573.65247 1589.0
    0.000641 1510.81787 1572.53503 1559.0
    0.000640 1510.73157 1571.77979 1563.0
    0.000654 1510.64526 1571.47998 1529.0
    0.000667 1510.55908 1571.43762 1499.0
    0.000636 1510.47302 1571.69580 1572.0
    0.000637 1510.38708 1572.23132 1570.0
    0.000638 1510.30115 1572.99658 1567.0
    0.000645 1510.21533 1573.94739 1551.0
    0.000629 1510.12964 1575.04565 1589.0
    0.000647 1510.04395 1576.05603 1545.0
    0.000661 1509.95837 1577.46497 1512.0
    0.000640 1509.87292 1579.00964 1562.0
    0.000617 1509.78748 1580.77100 1622.0
    0.000640 1509.70215 1582.79871 1562.0
    0.000627 1509.61694 1585.18066 1595.0
    0.000637 1509.53174 1587.82361 1569.0
    0.000609 1509.44666 1590.74011 1641.0
    0.000620 1509.36169 1593.77710 1612.0
    0.000613 1509.27686 1596.97070 1632.0
    0.000635 1509.19202 1599.96973 1575.0
    0.000655 1509.10730 1602.92810 1526.0
    0.000628 1509.02258 1605.88953 1593.0
    0.000625 1508.93799 1608.22156 1599.0
    0.000643 1508.85352 1610.21948 1556.0
    0.000623 1508.76917 1611.76770 1605.0
    0.000612 1508.68481 1612.99231 1635.0
    0.000624 1508.60059 1613.81421 1603.0
    0.000625 1508.51636 1614.18713 1601.0
    0.000640 1508.43237 1614.77930 1563.0
    0.000633 1508.34839 1615.47791 1579.0
    0.000638 1508.26440 1616.35522 1568.0
    0.000605 1508.18066 1617.38599 1653.0
    0.000627 1508.09692 1618.92810 1594.0
    0.000620 1508.01318 1620.12671 1612.0
    0.000630 1507.92969 1621.31079 1587.0
    0.000615 1507.84619 1622.45996 1627.0
    0.000611 1507.76282 1623.48804 1638.0
    0.000635 1507.67944 1624.44263 1575.0
    0.000636 1507.59619 1625.28625 1573.0
    0.000618 1507.51306 1626.09827 1617.0
    0.000636 1507.42993 1627.17712 1573.0
    0.000585 1507.34705 1628.10095 1709.0
    0.000602 1507.26404 1628.76465 1662.0
    0.000600 1507.18127 1629.17688 1668.0
    0.000612 1507.09851 1629.31604 1634.0
    0.000605 1507.01587 1629.03381 1653.0
    0.000620 1506.93335 1628.03796 1614.0
    0.000620 1506.85083 1626.59973 1612.0
    0.000618 1506.76843 1625.14209 1619.0
    0.000588 1506.68604 1623.25391 1701.0
    0.000616 1506.60388 1621.35291 1624.0
    0.000618 1506.52161 1619.52417 1617.0
    0.000600 1506.43958 1617.93530 1666.0
    0.000619 1506.35767 1615.97205 1615.0
    0.000619 1506.27576 1614.54041 1615.0
    0.000605 1506.19385 1612.90051 1652.0
    0.000622 1506.11218 1611.29224 1609.0
    0.000604 1506.03052 1609.57190 1656.0
    0.000615 1505.94885 1607.77283 1625.0
    0.000615 1505.86743 1605.93591 1627.0
    0.000617 1505.78601 1604.37524 1620.0
    0.000600 1505.70471 1602.88464 1666.0
    0.000623 1505.62341 1601.60864 1606.0
    0.000632 1505.54224 1600.44299 1583.0
    0.000611 1505.46118 1598.91553 1636.0
    0.000660 1505.38025 1597.24963 1515.0
    0.000644 1505.29932 1595.03320 1553.0
    0.000608 1505.21851 1592.17627 1644.0
    0.000625 1505.13770 1589.04468 1601.0
    0.000606 1505.05713 1585.85059 1649.0
    0.000635 1504.97656 1583.11829 1575.0
    0.000609 1504.89600 1580.61633 1641.0
    0.000649 1504.81555 1578.60925 1542.0
    0.000618 1504.73535 1577.08484 1618.0
    0.000627 1504.65503 1575.96899 1594.0
    0.000638 1504.57495 1575.12427 1567.0
    0.000631 1504.49487 1574.50854 1584.0
    0.000660 1504.41479 1573.66541 1515.0
    0.000695 1504.33496 1572.66492 1438.0
    0.000644 1504.25513 1571.54224 1553.0
    0.000639 1504.17529 1570.41406 1565.0
    0.000600 1504.09570 1569.40625 1666.0
    0.000646 1504.01611 1568.66516 1548.0
    0.000653 1503.93665 1568.22144 1531.0
    0.000644 1503.85718 1567.84424 1553.0
    0.000649 1503.77783 1567.66406 1541.0
    0.000629 1503.69861 1567.75037 1590.0
    0.000664 1503.61951 1567.87146 1506.0
    0.000661 1503.54041 1567.21936 1514.0
    0.000639 1503.46143 1567.49011 1566.0
    0.000611 1503.38245 1567.81018 1636.0
    0.000631 1503.30371 1568.13525 1585.0
    0.000646 1503.22498 1568.45300 1548.0
    0.000644 1503.14624 1568.97485 1554.0
    0.000644 1503.06775 1569.24792 1552.0
    0.000660 1502.98926 1569.55750 1516.0
    0.000622 1502.91077 1569.93933 1609.0
    0.000639 1502.83240 1570.23364 1564.0
    0.000623 1502.75427 1570.56555 1605.0
    0.000627 1502.67603 1570.84766 1595.0
    0.000661 1502.59802 1571.15210 1513.0
    0.000639 1502.52002 1571.34692 1565.0
    0.000620 1502.44214 1571.84485 1613.0
    0.000633 1502.36426 1572.49048 1579.0
    0.000642 1502.28650 1573.33972 1557.0
    0.000618 1502.20886 1574.51660 1619.0
    0.000626 1502.13135 1575.83643 1597.0
    0.000621 1502.05383 1577.16516 1610.0
    0.000626 1501.97644 1578.53308 1597.0
    0.000617 1501.89905 1579.54382 1620.0
    0.000647 1501.82178 1580.43518 1545.0
    0.000628 1501.74463 1580.93848 1592.0
    0.000645 1501.66760 1581.18408 1550.0
    0.000664 1501.59058 1580.92395 1505.0
    0.000653 1501.51367 1580.39148 1532.0
    0.000640 1501.43689 1579.60645 1563.0
    0.000636 1501.36011 1579.05347 1573.0
    0.000644 1501.28345 1578.56873 1553.0
    0.000622 1501.20691 1577.63135 1609.0
    0.000658 1501.13037 1576.72864 1520.0
    0.000666 1501.05396 1575.85291 1501.0
    0.000641 1500.97766 1574.97351 1560.0
    0.000654 1500.90137 1574.05701 1529.0
    0.000657 1500.82520 1573.09119 1523.0
    0.000621 1500.74915 1572.37988 1611.0
    0.000635 1500.67310 1571.38342 1576.0
    0.000651 1500.59729 1570.43335 1535.0
    0.000633 1500.52148 1569.55676 1579.0
    0.000657 1500.44568 1569.00610 1523.0
    0.000657 1500.37000 1568.78674 1521.0
    0.000612 1500.29443 1568.58423 1633.0
    0.000629 1500.21887 1568.58240 1591.0
    0.000639 1500.14343 1568.84656 1564.0
    0.000643 1500.06824 1569.40320 1555.0
    0.000651 1499.99292 1570.21729 1536.0
    0.000663 1499.91785 1571.29163 1508.0
    0.000645 1499.84265 1572.74890 1551.0
    0.000646 1499.76770 1574.40942 1547.0
    0.000651 1499.69275 1576.43933 1535.0
    0.000613 1499.61804 1579.05237 1631.0
    0.000636 1499.54321 1582.05151 1573.0
    0.000667 1499.46863 1585.68481 1499.0
    0.000648 1499.39392 1589.98743 1543.0
    0.000668 1499.31946 1594.97888 1497.0
    0.000624 1499.24512 1600.73071 1602.0
    0.000617 1499.17078 1607.30505 1620.0
    0.000644 1499.09644 1614.70776 1554.0
    0.000646 1499.02234 1622.96875 1548.0
    0.000651 1498.94824 1631.93726 1537.0
    0.000629 1498.87427 1641.29956 1590.0
    0.000584 1498.80029 1650.78796 1713.0
    0.000615 1498.72656 1659.65015 1626.0
    0.000593 1498.65283 1667.07739 1685.0
    0.000591 1498.57910 1672.39404 1693.0
    0.000601 1498.50549 1676.00708 1663.0
    0.000609 1498.43201 1678.52893 1641.0
    0.000582 1498.35864 1680.62769 1719.0
    0.000608 1498.28528 1682.38623 1646.0
    0.000613 1498.21204 1683.92664 1632.0
    0.000600 1498.13892 1685.09607 1668.0
    0.000611 1498.06580 1685.48816 1638.0
    0.000601 1497.99280 1685.05566 1664.0
    0.000601 1497.91992 1683.46191 1663.0
    0.000615 1497.84705 1680.56763 1625.0
    0.000595 1497.77429 1676.46887 1681.0
    0.000580 1497.70166 1671.11877 1724.0
    0.000612 1497.62903 1665.06836 1634.0
    0.000612 1497.55652 1658.84253 1633.0
    0.000604 1497.48413 1652.82104 1656.0
    0.000618 1497.41187 1647.01013 1619.0
    0.000596 1497.33960 1641.86426 1677.0
    0.000608 1497.26746 1636.59277 1646.0
    0.000619 1497.19531 1631.42834 1615.0
    0.000614 1497.12329 1626.28137 1629.0
    0.000643 1497.05139 1621.17090 1556.0
    0.000618 1496.97961 1616.20850 1618.0
    0.000622 1496.90784 1611.56140 1609.0
    0.000636 1496.83618 1607.36218 1573.0
    0.000646 1496.76453 1603.73291 1548.0
    0.000637 1496.69312 1600.80066 1571.0
    0.000624 1496.62170 1598.49829 1602.0
    0.000643 1496.55029 1596.89331 1555.0
    0.000648 1496.47913 1596.15723 1543.0
    0.000645 1496.40796 1595.92407 1550.0
    0.000633 1496.33679 1596.36121 1581.0
    0.000626 1496.26587 1597.37842 1598.0
    0.000612 1496.19495 1598.93799 1633.0
    0.000623 1496.12415 1600.98608 1604.0
    0.000640 1496.05334 1603.44995 1562.0
    0.000608 1495.98267 1606.25171 1645.0
    0.000658 1495.91211 1609.20496 1519.0
    0.000633 1495.84155 1612.41626 1581.0
    0.000599 1495.77124 1615.71313 1669.0
    0.000630 1495.70081 1618.97156 1587.0
    0.000651 1495.63062 1622.13843 1537.0
    0.000602 1495.56042 1625.17432 1660.0
    0.000598 1495.49036 1628.04065 1672.0
    0.000629 1495.42041 1630.78296 1591.0
    0.000603 1495.35046 1633.39954 1659.0
    0.000624 1495.28064 1635.95483 1603.0
    0.000599 1495.21094 1638.48364 1669.0
    0.000588 1495.14124 1640.44470 1702.0
    0.000605 1495.07166 1642.98596 1654.0
    0.000611 1495.00208 1645.42456 1637.0
    0.000591 1494.93274 1647.56580 1692.0
    0.000603 1494.86340 1649.76611 1658.0
    0.000591 1494.79419 1651.36877 1691.0
    0.000581 1494.72498 1652.46118 1721.0
    0.000597 1494.65588 1652.98145 1674.0
    0.000589 1494.58691 1652.96912 1697.0
    0.000600 1494.51794 1652.51563 1666.0
    0.000582 1494.44910 1651.76245 1719.0
    0.000596 1494.38037 1651.07446 1678.0
    0.000600 1494.31165 1649.96606 1667.0
    0.000613 1494.24316 1648.99072 1632.0
    0.000605 1494.17468 1648.04443 1652.0
    0.000589 1494.10620 1647.12634 1698.0
    0.000601 1494.03784 1646.33484 1665.0
    0.000620 1493.96960 1645.36597 1613.0
    0.000607 1493.90149 1644.27966 1648.0
    0.000617 1493.83337 1643.03784 1622.0
    0.000615 1493.76538 1641.61011 1627.0
    0.000600 1493.69751 1639.77856 1668.0
    0.000595 1493.62964 1637.95471 1680.0
    0.000618 1493.56189 1635.93042 1618.0
    0.000589 1493.49426 1633.84631 1699.0
    0.000609 1493.42664 1631.48376 1642.0
    0.000612 1493.35913 1629.02710 1633.0
    0.000653 1493.29175 1626.56104 1531.0
    0.000616 1493.22437 1624.18518 1624.0
    0.000627 1493.15710 1622.02356 1596.0
    0.000617 1493.08997 1620.12805 1622.0
    0.000601 1493.02283 1618.56335 1664.0
    0.000623 1492.95593 1617.11548 1606.0
    0.000619 1492.88892 1616.13525 1615.0
    0.000609 1492.82214 1615.25012 1641.0
    0.000600 1492.75537 1614.26660 1667.0
    0.000627 1492.68872 1612.90625 1595.0
    0.000630 1492.62207 1611.03271 1587.0
    0.000629 1492.55566 1608.60205 1590.0
    0.000617 1492.48914 1605.72583 1620.0
    0.000639 1492.42285 1602.62048 1564.0
    0.000619 1492.35657 1599.52795 1616.0
    0.000623 1492.29041 1596.66162 1604.0
    0.000643 1492.22437 1594.15125 1555.0
    0.000613 1492.15833 1592.04736 1631.0
    0.000633 1492.09241 1590.30444 1579.0
    0.000639 1492.02661 1588.83386 1564.0
    0.000622 1491.96082 1587.46533 1609.0
    0.000637 1491.89514 1586.07336 1569.0
    0.000602 1491.82959 1584.52063 1662.0
    0.000648 1491.76416 1582.80786 1543.0
    0.000639 1491.69861 1580.96436 1565.0
    0.000642 1491.63330 1579.03979 1557.0
    0.000607 1491.56812 1577.28162 1647.0
    0.000625 1491.50293 1575.39294 1599.0
    0.000618 1491.43787 1573.51807 1618.0
    0.000624 1491.37280 1571.57068 1603.0
    0.000615 1491.30786 1569.54651 1626.0
    0.000620 1491.24304 1567.22156 1612.0
    0.000634 1491.17834 1564.70898 1578.0
    0.000620 1491.11365 1562.07166 1613.0
    0.000633 1491.04907 1559.41663 1581.0
    0.000618 1490.98462 1556.84436 1618.0
    0.000651 1490.92017 1554.43262 1535.0
    0.000659 1490.85583 1552.28577 1518.0
    0.000641 1490.79150 1550.35681 1561.0
    0.000626 1490.72742 1548.66467 1598.0
    0.000656 1490.66333 1546.99512 1524.0
    0.000612 1490.59924 1545.42615 1633.0
    0.000652 1490.53540 1543.87708 1534.0
    0.000632 1490.47156 1542.36584 1582.0
    0.000633 1490.40784 1540.80127 1581.0
    0.000628 1490.34412 1539.49316 1593.0
    0.000677 1490.28052 1537.99719 1478.0
    0.000631 1490.21704 1536.58191 1586.0
    0.000656 1490.15356 1535.27271 1524.0
    0.000649 1490.09021 1534.07947 1542.0
    0.000635 1490.02698 1533.00439 1575.0
    0.000655 1489.96387 1532.02917 1526.0
    0.000630 1489.90076 1531.23389 1588.0
    0.000658 1489.83777 1530.48462 1520.0
    0.000661 1489.77478 1529.85718 1513.0
    0.000653 1489.71204 1529.58521 1531.0
    0.000610 1489.64929 1529.19397 1639.0
    0.000651 1489.58655 1528.92102 1535.0
    0.000651 1489.52405 1528.88940 1537.0
    0.000639 1489.46143 1528.85754 1564.0
    0.000645 1489.39905 1528.93774 1551.0
    0.000681 1489.33667 1529.13086 1469.0
    0.000642 1489.27441 1529.44287 1558.0
    0.000643 1489.21228 1529.87158 1555.0
    0.000653 1489.15015 1530.41821 1532.0
    0.000637 1489.08826 1531.08093 1571.0
    0.000673 1489.02625 1531.85413 1485.0
    0.000654 1488.96448 1532.85840 1529.0
    0.000668 1488.90271 1533.69592 1496.0
    0.000683 1488.84106 1534.66626 1464.0
    0.000652 1488.77942 1535.61890 1533.0
    0.000667 1488.71790 1536.50562 1500.0
    0.000635 1488.65649 1537.27747 1574.0
    0.000648 1488.59521 1537.89856 1543.0
    0.000658 1488.53381 1538.35413 1519.0
    0.000638 1488.47266 1538.71082 1568.0
    0.000641 1488.41162 1538.89258 1559.0
    0.000637 1488.35059 1538.99414 1569.0
    0.000650 1488.28967 1539.05225 1539.0
    0.000638 1488.22888 1539.08826 1567.0
    0.000660 1488.16809 1538.33069 1515.0
    0.000655 1488.10742 1538.41150 1526.0
    0.000645 1488.04688 1538.38342 1550.0
    0.000632 1487.98633 1538.34351 1583.0
    0.000635 1487.92590 1538.31909 1576.0
    0.000668 1487.86560 1538.56641 1498.0
    0.000636 1487.80542 1538.63733 1573.0
    0.000641 1487.74512 1538.92896 1559.0
    0.000633 1487.68506 1539.16199 1581.0
    0.000639 1487.62512 1539.43860 1564.0
    0.000671 1487.56519 1539.78198 1490.0
    0.000633 1487.50525 1540.17273 1580.0
    0.000637 1487.44556 1540.57861 1570.0
    0.000637 1487.38586 1540.95337 1571.0
    0.000654 1487.32629 1541.30017 1528.0
    0.000642 1487.26672 1541.50330 1558.0
    0.000666 1487.20740 1541.61157 1501.0
    0.000655 1487.14795 1541.57959 1526.0
    0.000657 1487.08875 1541.55908 1523.0
    0.000661 1487.02954 1541.33716 1513.0
    0.000679 1486.97046 1541.13879 1472.0
    0.000626 1486.91150 1540.83557 1598.0
    0.000645 1486.85254 1540.53918 1550.0
    0.000661 1486.79370 1540.27185 1514.0
    0.000665 1486.73499 1540.05249 1504.0
    0.000656 1486.67627 1539.88281 1525.0
    0.000652 1486.61768 1539.80188 1533.0
    0.000643 1486.55920 1539.69385 1556.0
    0.000631 1486.50073 1539.57654 1584.0
    0.000610 1486.44238 1539.48096 1640.0
    0.000635 1486.38416 1539.31091 1575.0
    0.000645 1486.32605 1538.97424 1550.0
    0.000663 1486.26794 1538.52771 1509.0
    0.000652 1486.20984 1537.97839 1533.0
    0.000667 1486.15198 1537.51001 1499.0
    0.000659 1486.09412 1536.85596 1517.0
    0.000638 1486.03638 1536.25317 1568.0
    0.000654 1485.97876 1535.65759 1528.0
    0.000669 1485.92114 1535.32397 1494.0
    0.000670 1485.86353 1534.93823 1493.0
    0.000635 1485.80615 1534.64685 1576.0
    0.000638 1485.74878 1534.49951 1567.0
    0.000651 1485.69165 1534.49744 1536.0
    0.000652 1485.63440 1534.64368 1534.0
    0.000618 1485.57727 1534.62256 1618.0
    0.000639 1485.52026 1535.04211 1566.0
    0.000664 1485.46338 1535.66248 1505.0
    0.000662 1485.40649 1536.52502 1510.0
    0.000659 1485.34973 1537.52551 1517.0
    0.000629 1485.29309 1538.78015 1589.0
    0.000655 1485.23645 1540.25916 1527.0
    0.000664 1485.17993 1542.05310 1507.0
    0.000644 1485.12354 1543.97485 1554.0
    0.000678 1485.06726 1546.18604 1475.0
    0.000658 1485.01099 1548.33276 1520.0
    0.000658 1484.95483 1550.41699 1519.0
    0.000636 1484.89868 1551.35583 1572.0
    0.000654 1484.84265 1552.81470 1529.0
    0.000642 1484.78674 1553.61694 1558.0
    0.000636 1484.73096 1553.94861 1573.0
    0.000629 1484.67517 1554.18787 1589.0
    0.000637 1484.61951 1554.56396 1569.0
    0.000682 1484.56384 1555.39148 1466.0
    0.000641 1484.50842 1556.26526 1561.0
    0.000664 1484.45300 1557.49426 1506.0
    0.000633 1484.39758 1559.14661 1581.0
    0.000623 1484.34241 1561.25208 1606.0
    0.000635 1484.28723 1563.60486 1575.0
    0.000657 1484.23206 1566.16003 1522.0
    0.000658 1484.17712 1568.77051 1520.0
    0.000636 1484.12219 1571.52051 1572.0
    0.000667 1484.06726 1573.88757 1500.0
    0.000625 1484.01257 1576.05444 1600.0
    0.000639 1483.95789 1578.05603 1566.0
    0.000640 1483.90332 1580.08081 1563.0
    0.000625 1483.84875 1582.03625 1601.0
    0.000651 1483.79431 1583.77844 1537.0
    0.000624 1483.73999 1585.23950 1603.0
    0.000625 1483.68579 1586.55505 1600.0
    0.000643 1483.63159 1587.74207 1556.0
    0.000637 1483.57751 1588.84290 1570.0
    0.000600 1483.52344 1589.88867 1666.0
    0.000647 1483.46948 1591.01892 1546.0
    0.000639 1483.41565 1592.09912 1566.0
    0.000634 1483.36194 1592.94092 1578.0
    0.000617 1483.30823 1593.58923 1621.0
    0.000633 1483.25464 1593.86438 1581.0
    0.000628 1483.20117 1593.70801 1593.0
    0.000618 1483.14771 1593.06091 1618.0
    0.000620 1483.09436 1591.99390 1612.0
    0.000623 1483.04114 1590.48669 1605.0
    0.000607 1482.98792 1588.69873 1647.0
    0.000621 1482.93481 1586.64624 1611.0
    0.000628 1482.88184 1584.66016 1592.0
    0.000630 1482.82886 1582.71533 1587.0
    0.000621 1482.77600 1580.92273 1610.0
    0.000638 1482.72327 1579.24609 1568.0
    0.000617 1482.67065 1577.69922 1620.0
    0.000633 1482.61804 1576.22241 1579.0
    0.000615 1482.56555 1574.78503 1626.0
    0.000644 1482.51306 1573.47009 1554.0
    0.000631 1482.46069 1572.14099 1584.0
    0.000638 1482.40845 1570.90637 1568.0
    0.000643 1482.35632 1569.82019 1556.0
    0.000634 1482.30420 1568.69836 1578.0
    0.000626 1482.25220 1568.34961 1598.0
    0.000643 1482.20020 1568.07825 1555.0
    0.000622 1482.14844 1568.14661 1609.0
    0.000624 1482.09668 1568.54895 1603.0
    0.000620 1482.04492 1569.25476 1613.0
    0.000640 1481.99341 1570.22095 1562.0
    0.000644 1481.94189 1571.46301 1553.0
    0.000623 1481.89050 1572.97156 1606.0
    0.000631 1481.83911 1575.00659 1585.0
    0.000648 1481.78784 1577.14600 1544.0
    0.000629 1481.73669 1579.46606 1590.0
    0.000635 1481.68555 1581.90906 1574.0
    0.000660 1481.63452 1584.36438 1516.0
    0.000642 1481.58362 1586.82458 1558.0
    0.000647 1481.53271 1589.43079 1545.0
    0.000644 1481.48193 1591.19617 1553.0
    0.000634 1481.43127 1592.63538 1578.0
    0.000621 1481.38074 1593.78125 1611.0
    0.000642 1481.33020 1594.75513 1558.0
    0.000609 1481.27979 1595.49353 1643.0
    0.000642 1481.22949 1596.06140 1558.0
    0.000650 1481.17920 1596.53333 1538.0
    0.000590 1481.12903 1596.65613 1694.0
    0.000658 1481.07886 1596.55005 1519.0
    0.000624 1481.02893 1596.23840 1602.0
    0.000629 1480.97900 1595.82629 1590.0
    0.000652 1480.92908 1595.37634 1534.0
    0.000633 1480.87927 1595.25085 1581.0
    0.000628 1480.82959 1594.92053 1592.0
    0.000633 1480.78003 1594.74207 1580.0
    0.000612 1480.73059 1594.78174 1634.0
    0.000620 1480.68115 1595.18542 1613.0
    0.000616 1480.63184 1595.83057 1623.0
    0.000611 1480.58252 1596.71106 1636.0
    0.000626 1480.53333 1597.77917 1597.0
    0.000605 1480.48425 1598.93372 1653.0
    0.000641 1480.43518 1600.00696 1560.0
    0.000611 1480.38623 1601.08289 1636.0
    0.000631 1480.33740 1602.23096 1586.0
    0.000649 1480.28870 1603.02014 1540.0
    0.000613 1480.23999 1603.73193 1630.0
    0.000629 1480.19141 1604.44275 1589.0
    0.000652 1480.14282 1605.26648 1534.0
    0.000655 1480.09448 1606.37207 1526.0
    0.000600 1480.04614 1607.94128 1666.0
    0.000635 1479.99780 1609.96924 1576.0
    0.000617 1479.94971 1612.43054 1622.0
    0.000604 1479.90161 1615.06506 1657.0
    0.000633 1479.85352 1617.16284 1580.0
    0.000645 1479.80566 1618.07373 1551.0
    0.000641 1479.75781 1617.53259 1559.0
    0.000613 1479.70996 1615.61853 1632.0
    0.000612 1479.66235 1613.23193 1634.0
    0.000610 1479.61475 1610.66699 1639.0
    0.000622 1479.56714 1608.33093 1607.0
    0.000627 1479.51978 1606.65564 1595.0
    0.000621 1479.47241 1605.35413 1610.0
    0.000629 1479.42517 1604.60437 1590.0
    0.000629 1479.37793 1604.35657 1591.0
    0.000618 1479.33081 1604.49194 1618.0
    0.000611 1479.28381 1604.75317 1637.0
    0.000626 1479.23694 1604.72571 1597.0
    0.000640 1479.19006 1603.99426 1563.0
    0.000600 1479.14331 1602.23987 1668.0
    0.000635 1479.09668 1599.45886 1574.0
    0.000611 1479.05005 1595.95813 1637.0
    0.000628 1479.00354 1592.16052 1593.0
    0.000617 1478.95703 1588.47375 1622.0
    0.000642 1478.91077 1585.21887 1557.0
    0.000634 1478.86450 1582.33350 1578.0
    0.000597 1478.81824 1580.08984 1674.0
    0.000649 1478.77222 1578.40173 1542.0
    0.000616 1478.72620 1577.25244 1624.0
    0.000610 1478.68018 1576.63086 1639.0
    0.000640 1478.63440 1576.33606 1563.0
    0.000650 1478.58862 1576.33203 1538.0
    0.000667 1478.54297 1576.49365 1499.0
    0.000623 1478.49731 1576.71631 1604.0
    0.000616 1478.45178 1576.80908 1624.0
    0.000625 1478.40637 1576.74731 1601.0
    0.000620 1478.36108 1576.49512 1613.0
    0.000627 1478.31580 1575.92773 1596.0
    0.000638 1478.27063 1575.01746 1568.0
    0.000638 1478.22546 1573.95447 1567.0
    0.000606 1478.18042 1572.74084 1649.0
    0.000636 1478.13550 1571.43970 1573.0
    0.000637 1478.09070 1570.07202 1571.0
    0.000608 1478.04590 1568.81958 1644.0
    0.000615 1478.00122 1567.57153 1625.0
    0.000634 1477.95667 1566.47021 1578.0
    0.000627 1477.91211 1565.56787 1596.0
    0.000615 1477.86768 1564.89868 1626.0
    0.000651 1477.82336 1564.18677 1536.0
    0.000639 1477.77905 1563.88977 1564.0
    0.000626 1477.73486 1563.62012 1598.0
    0.000612 1477.69080 1563.39209 1634.0
    0.000636 1477.64673 1563.12817 1573.0
    0.000630 1477.60278 1562.83386 1587.0
    0.000627 1477.55896 1562.49365 1595.0
    0.000618 1477.51526 1562.17957 1619.0
    0.000623 1477.47156 1561.72461 1605.0
    0.000618 1477.42786 1561.17322 1619.0
    0.000655 1477.38440 1560.59277 1526.0
    0.000604 1477.34094 1559.98499 1655.0
    0.000622 1477.29761 1559.37561 1607.0
    0.000657 1477.25439 1558.83997 1523.0
    0.000627 1477.21118 1558.42236 1594.0
    0.000637 1477.16809 1558.15369 1571.0
    0.000644 1477.12500 1558.07385 1553.0
    0.000618 1477.08215 1558.22815 1618.0
    0.000605 1477.03931 1559.08582 1653.0
    0.000625 1476.99646 1559.79602 1600.0
    0.000654 1476.95386 1560.81262 1529.0
    0.000629 1476.91113 1562.17517 1590.0
    0.000608 1476.86865 1563.80933 1645.0
    0.000617 1476.82629 1565.69116 1622.0
    0.000651 1476.78394 1567.75623 1535.0
    0.000623 1476.74158 1570.05090 1604.0
    0.000633 1476.69946 1572.14124 1581.0
    0.000620 1476.65735 1574.04370 1612.0
    0.000635 1476.61536 1575.68054 1575.0
    0.000606 1476.57336 1576.94275 1651.0
    0.000637 1476.53149 1577.55420 1569.0
    0.000629 1476.48975 1577.28381 1590.0
    0.000625 1476.44812 1576.61389 1599.0
    0.000626 1476.40649 1575.06885 1598.0
    0.000625 1476.36499 1573.30786 1600.0
    0.000646 1476.32349 1571.61450 1548.0
    0.000622 1476.28210 1570.21753 1607.0
    0.000611 1476.24084 1569.30957 1638.0
    0.000662 1476.19971 1568.81128 1510.0
    0.000639 1476.15857 1568.81665 1566.0
    0.000645 1476.11755 1569.21716 1550.0
    0.000627 1476.07666 1569.80408 1594.0
    0.000644 1476.03577 1570.58936 1554.0
    0.000645 1475.99500 1571.45923 1551.0
    0.000642 1475.95435 1572.41187 1558.0
    0.000608 1475.91370 1573.08276 1645.0
    0.000644 1475.87317 1572.77234 1552.0
    0.000641 1475.83276 1571.45862 1559.0
    0.000644 1475.79236 1570.57031 1552.0
    0.000631 1475.75220 1570.00708 1584.0
    0.000622 1475.71191 1569.88501 1609.0
    0.000609 1475.67188 1569.96350 1641.0
    0.000651 1475.63184 1569.70520 1535.0
    0.000623 1475.59192 1568.60852 1606.0
    0.000616 1475.55200 1566.41504 1624.0
    0.000639 1475.51233 1563.24719 1566.0
    0.000613 1475.47253 1559.72937 1631.0
    0.000636 1475.43298 1556.48547 1572.0
    0.000663 1475.39343 1553.97339 1508.0
    0.000647 1475.35400 1552.33545 1546.0
    0.000666 1475.31470 1551.48730 1502.0
    0.000644 1475.27539 1551.78650 1552.0
    0.000644 1475.23621 1554.09216 1552.0
    0.000604 1475.19714 1557.80859 1655.0
    0.000639 1475.15808 1561.75171 1566.0
    0.000624 1475.11914 1562.96667 1603.0
    0.000639 1475.08032 1559.71594 1565.0
    0.000645 1475.04150 1553.95972 1551.0
    0.000624 1475.00281 1547.95056 1603.0
    0.000626 1474.96423 1542.78052 1598.0
    0.000620 1474.92566 1538.78870 1614.0
    0.000644 1474.88721 1535.94202 1552.0
    0.000657 1474.84888 1533.89526 1523.0
    0.000640 1474.81067 1532.52332 1563.0
    0.000690 1474.77246 1531.99109 1449.0
    0.000622 1474.73438 1531.85986 1607.0
    0.000643 1474.69629 1532.49829 1556.0
    0.000647 1474.65845 1533.81311 1546.0
    0.000663 1474.62048 1534.63086 1508.0
    0.000651 1474.58276 1533.84741 1537.0
    0.000669 1474.54504 1531.41602 1494.0
    0.000663 1474.50745 1528.51819 1509.0
    0.000686 1474.46997 1526.19653 1458.0
    0.000653 1474.43250 1524.78101 1531.0
    0.000665 1474.39514 1524.02344 1504.0
    0.000636 1474.35791 1524.03442 1572.0
    0.000657 1474.32068 1524.56958 1523.0
    0.000653 1474.28357 1525.38623 1531.0
    0.000633 1474.24658 1526.48633 1581.0
    0.000659 1474.20959 1527.66797 1517.0
    0.000631 1474.17273 1528.94409 1584.0
    0.000627 1474.13599 1530.30310 1594.0
    0.000634 1474.09937 1531.36377 1577.0
    0.000656 1474.06274 1532.06055 1525.0
    0.000625 1474.02612 1532.31189 1600.0
    0.000661 1473.98975 1532.19690 1513.0
    0.000662 1473.95337 1531.75330 1511.0
    0.000638 1473.91711 1531.19690 1568.0
    0.000647 1473.88086 1530.85852 1545.0
    0.000654 1473.84473 1530.58337 1528.0
    0.000639 1473.80884 1530.54114 1564.0
    0.000648 1473.77283 1530.80420 1544.0
    0.000653 1473.73694 1531.26282 1532.0
    0.000653 1473.70117 1532.14612 1531.0
    0.000647 1473.66553 1533.26184 1545.0
    0.000629 1473.62988 1534.53687 1589.0
    0.000637 1473.59436 1535.88257 1570.0
    0.000645 1473.55896 1537.25488 1551.0
    0.000643 1473.52356 1538.71973 1555.0
    0.000649 1473.48828 1540.35278 1541.0
    0.000634 1473.45313 1542.19409 1577.0
    0.000649 1473.41797 1543.80420 1541.0
    0.000657 1473.38293 1544.58972 1523.0
    0.000646 1473.34802 1544.20264 1549.0
    0.000619 1473.31323 1543.64355 1615.0
    0.000665 1473.27844 1543.64087 1504.0
    0.000651 1473.24377 1544.78979 1535.0
    0.000627 1473.20911 1547.03247 1595.0
    0.000655 1473.17456 1550.34485 1527.0
    0.000632 1473.14014 1554.71204 1583.0
    0.000659 1473.10583 1559.79016 1517.0
    0.000634 1473.07153 1565.23352 1577.0
    0.000622 1473.03735 1570.48230 1609.0
    0.000644 1473.00317 1575.22522 1553.0
    0.000652 1472.96924 1579.62817 1533.0
    0.000637 1472.93530 1583.96887 1571.0
    0.000653 1472.90137 1588.01282 1531.0
    0.000651 1472.86768 1591.35913 1536.0
    0.000608 1472.83398 1593.69495 1644.0
    0.000641 1472.80029 1594.43591 1560.0
    0.000675 1472.76685 1593.07446 1482.0
    0.000622 1472.73340 1589.93347 1607.0
    0.000639 1472.69995 1585.89233 1566.0
    0.000625 1472.66675 1581.91431 1599.0
    0.000641 1472.63354 1578.45337 1559.0
    0.000622 1472.60046 1575.69873 1609.0
    0.000629 1472.56738 1573.28882 1589.0
    0.000651 1472.53442 1571.14038 1537.0
    0.000612 1472.50159 1569.32837 1635.0
    0.000625 1472.46875 1568.03394 1600.0
    0.000648 1472.43616 1567.34644 1543.0
    0.000615 1472.40356 1566.95569 1626.0
    0.000659 1472.37097 1566.45313 1518.0
    0.000636 1472.33850 1565.44604 1572.0
    0.000645 1472.30615 1563.45105 1551.0
    0.000642 1472.27393 1560.39111 1557.0
    0.000625 1472.24170 1556.83350 1599.0
    0.000651 1472.20959 1553.17566 1535.0
    0.000659 1472.17761 1549.71155 1518.0
    0.000642 1472.14563 1546.61914 1557.0
    0.000654 1472.11377 1543.89099 1528.0
    0.000611 1472.08203 1541.79919 1636.0
    0.000652 1472.05029 1540.00146 1534.0
    0.000638 1472.01868 1538.66687 1567.0
    0.000643 1471.98718 1537.78918 1556.0
    0.000654 1471.95569 1537.37646 1530.0
    0.000662 1471.92444 1537.38818 1510.0
    0.000646 1471.89307 1537.85571 1547.0
    0.000635 1471.86194 1538.88696 1575.0
    0.000657 1471.83081 1540.20129 1522.0
    0.000664 1471.79980 1541.93274 1507.0
    0.000633 1471.76880 1544.05823 1581.0
    0.000646 1471.73792 1546.50244 1549.0
    0.000636 1471.70715 1549.17017 1572.0
    0.000622 1471.67651 1551.69519 1609.0
    0.000642 1471.64587 1554.17529 1557.0
    0.000644 1471.61536 1556.59619 1554.0
    0.000648 1471.58484 1558.31030 1543.0
    0.000631 1471.55457 1559.76660 1586.0
    0.000635 1471.52429 1561.21924 1575.0
    0.000628 1471.49402 1562.69763 1592.0
    0.000663 1471.46399 1564.30884 1508.0
    0.000654 1471.43396 1565.99719 1529.0
    0.000619 1471.40393 1568.00806 1616.0
    0.000622 1471.37415 1569.79346 1609.0
    0.000655 1471.34436 1571.61169 1527.0
    0.000635 1471.31470 1573.38037 1575.0
    0.000622 1471.28503 1574.86267 1608.0
    0.000632 1471.25549 1576.20422 1582.0
    0.000650 1471.22607 1577.04407 1539.0
    0.000633 1471.19666 1577.48828 1580.0
    0.000632 1471.16748 1577.51855 1582.0
    0.000637 1471.13818 1577.17004 1571.0
    0.000631 1471.10913 1576.67041 1586.0
    0.000631 1471.08008 1576.06128 1586.0
    0.000635 1471.05115 1575.33313 1576.0
    0.000624 1471.02222 1574.45996 1603.0
    0.000628 1470.99353 1573.29907 1593.0
    0.000637 1470.96484 1572.04724 1569.0
    0.000615 1470.93616 1570.48267 1625.0
    0.000620 1470.90771 1568.73364 1613.0
    0.000655 1470.87915 1567.00391 1526.0
    0.000634 1470.85083 1565.20349 1577.0
    0.000654 1470.82263 1563.54431 1530.0
    0.000620 1470.79443 1561.92810 1613.0
    0.000632 1470.76624 1560.50366 1582.0
    0.000637 1470.73828 1559.23816 1570.0
    0.000635 1470.71033 1558.19727 1576.0
    0.000647 1470.68237 1557.41980 1546.0
    0.000644 1470.65466 1556.86462 1554.0
    0.000661 1470.62695 1556.13367 1512.0
    0.000663 1470.59937 1555.99023 1508.0
    0.000613 1470.57178 1556.00378 1630.0
    0.000632 1470.54443 1556.14514 1583.0
    0.000634 1470.51697 1556.46765 1577.0
    0.000640 1470.48975 1556.75549 1562.0
    0.000646 1470.46252 1557.01367 1547.0
    0.000657 1470.43542 1557.09351 1522.0
    0.000628 1470.40833 1556.89746 1593.0
    0.000672 1470.38147 1556.40344 1489.0
    0.000661 1470.35461 1555.65027 1514.0
    0.000646 1470.32776 1554.79883 1548.0
    0.000654 1470.30115 1553.75342 1529.0
    0.000654 1470.27454 1552.71887 1530.0
    0.000632 1470.24792 1551.84314 1582.0
    0.000664 1470.22156 1551.32349 1507.0
    0.000647 1470.19519 1551.09607 1545.0
    0.000656 1470.16882 1551.27393 1524.0
    0.000649 1470.14270 1551.88000 1540.0
    0.000622 1470.11658 1552.87585 1609.0
    0.000660 1470.09058 1554.14734 1516.0
    0.000633 1470.06458 1555.62549 1579.0
    0.000641 1470.03870 1557.12524 1561.0
    0.000655 1470.01294 1558.73816 1527.0
    0.000667 1469.98718 1560.27271 1499.0
    0.000624 1469.96167 1561.62610 1603.0
    0.000625 1469.93604 1562.78369 1601.0
    0.000619 1469.91064 1563.41785 1616.0
    0.000633 1469.88525 1563.49475 1579.0
    0.000630 1469.85999 1562.98523 1588.0
    0.000644 1469.83484 1562.00916 1554.0
    0.000635 1469.80969 1560.67566 1574.0
    0.000650 1469.78467 1559.23376 1538.0
    0.000638 1469.75964 1557.88684 1568.0
    0.000632 1469.73486 1556.74353 1583.0
    0.000649 1469.71008 1555.61780 1540.0
    0.000625 1469.68530 1555.07300 1599.0
    0.000655 1469.66077 1554.83484 1526.0
    0.000634 1469.63623 1554.88599 1578.0
    0.000661 1469.61182 1555.09277 1514.0
    0.000640 1469.58740 1555.41345 1563.0
    0.000633 1469.56311 1555.83398 1580.0
    0.000635 1469.53894 1556.08618 1576.0
    0.000627 1469.51477 1556.15515 1595.0
    0.000636 1469.49072 1556.03479 1572.0
    0.000633 1469.46680 1555.76990 1579.0
    0.000653 1469.44299 1555.44885 1532.0
    0.000661 1469.41919 1555.17053 1513.0
    0.000647 1469.39551 1555.00732 1546.0
    0.000641 1469.37183 1555.00427 1561.0
    0.000643 1469.34827 1555.18262 1555.0
    0.000633 1469.32483 1555.56519 1579.0
    0.000616 1469.30151 1556.08997 1623.0
    0.000635 1469.27820 1556.76770 1576.0
    0.000630 1469.25500 1557.65393 1588.0
    0.000664 1469.23193 1558.56177 1505.0
    0.000651 1469.20886 1559.51636 1536.0
    0.000631 1469.18591 1560.49048 1585.0
    0.000648 1469.16309 1561.31018 1543.0
    0.000641 1469.14026 1561.92603 1559.0
    0.000657 1469.11755 1562.27991 1523.0
    0.000641 1469.09497 1562.44775 1560.0
    0.000641 1469.07239 1562.35828 1559.0
    0.000646 1469.04993 1562.17725 1549.0
    0.000677 1469.02759 1562.03540 1477.0
    0.000647 1469.00537 1561.94971 1545.0
    0.000655 1468.98315 1561.99512 1526.0
    0.000664 1468.96106 1562.13989 1507.0
    0.000664 1468.93896 1562.40906 1507.0
    0.000620 1468.91699 1562.66199 1613.0
    0.000631 1468.89514 1562.84436 1586.0
    0.000640 1468.87341 1562.87830 1562.0
    0.000664 1468.85168 1562.68933 1507.0
    0.000650 1468.83008 1562.22424 1538.0
    0.000615 1468.80847 1561.45532 1627.0
    0.000644 1468.78711 1560.42065 1554.0
    0.000664 1468.76575 1559.19287 1505.0
    0.000644 1468.74438 1557.90869 1553.0
    0.000627 1468.72327 1556.59790 1596.0
    0.000644 1468.70215 1555.36926 1552.0
    0.000668 1468.68103 1554.27100 1497.0
    0.000649 1468.66016 1553.28809 1542.0
    0.000636 1468.63928 1552.42175 1572.0
    0.000629 1468.61841 1551.46179 1589.0
    0.000627 1468.59778 1550.72498 1595.0
    0.000637 1468.57715 1549.95044 1569.0
    0.000607 1468.55664 1549.07959 1647.0
    0.000654 1468.53613 1548.08667 1529.0
    0.000652 1468.51575 1546.95679 1534.0
    0.000635 1468.49548 1545.70105 1575.0
    0.000666 1468.47534 1544.34863 1501.0
    0.000618 1468.45520 1542.94910 1619.0
    0.000661 1468.43518 1541.54370 1512.0
    0.000631 1468.41516 1540.17786 1586.0
    0.000669 1468.39539 1538.93848 1494.0
    0.000619 1468.37549 1537.73865 1615.0
    0.000651 1468.35583 1536.64844 1535.0
    0.000641 1468.33618 1535.66565 1560.0
    0.000656 1468.31665 1534.79053 1524.0
    0.000658 1468.29724 1534.01050 1520.0
    0.000635 1468.27783 1533.31006 1576.0
    0.000640 1468.25854 1532.67517 1562.0
    0.000678 1468.23938 1532.08984 1474.0
    0.000651 1468.22021 1531.54736 1535.0
    0.000663 1468.20117 1531.04639 1509.0
    0.000658 1468.18225 1530.58069 1519.0
    0.000620 1468.16345 1530.16394 1612.0
    0.000658 1468.14465 1529.80200 1519.0
    0.000667 1468.12585 1529.55591 1499.0
    0.000639 1468.10730 1529.38525 1564.0
    0.000646 1468.08875 1529.37488 1549.0
    0.000682 1468.07031 1529.37659 1466.0
    0.000637 1468.05188 1529.35193 1569.0
    0.000643 1468.03369 1529.31348 1555.0
    0.000644 1468.01550 1529.33704 1553.0
    0.000659 1467.99731 1529.40723 1518.0
    0.000641 1467.97925 1529.42969 1559.0
    0.000662 1467.96130 1529.43164 1510.0
    0.000640 1467.94348 1529.43750 1563.0
    0.000642 1467.92566 1529.40625 1558.0
    0.000639 1467.90796 1529.33960 1565.0
    0.000636 1467.89038 1529.22644 1573.0
    0.000649 1467.87280 1529.03394 1541.0
    0.000654 1467.85535 1528.80273 1529.0
    0.000655 1467.83801 1528.45605 1527.0
    0.000639 1467.82068 1528.05823 1566.0
    0.000649 1467.80347 1527.53247 1540.0
    0.000640 1467.78638 1526.89270 1562.0
    0.000659 1467.76941 1526.16687 1518.0
    0.000673 1467.75244 1525.45569 1486.0
    0.000643 1467.73547 1524.79187 1555.0
    0.000653 1467.71875 1524.07849 1531.0
    0.000653 1467.70203 1523.43311 1532.0
    0.000650 1467.68542 1522.78992 1538.0
    0.000635 1467.66882 1522.22449 1575.0
    0.000640 1467.65247 1521.76196 1562.0
    0.000677 1467.63599 1521.72656 1478.0
    0.000664 1467.61975 1521.28271 1507.0
    0.000656 1467.60352 1520.91711 1525.0
    0.000637 1467.58740 1520.62634 1570.0
    0.000651 1467.57141 1520.31006 1535.0
    0.000634 1467.55542 1520.03723 1578.0
    0.000650 1467.53955 1519.83203 1539.0
    0.000672 1467.52380 1519.70764 1489.0
    0.000649 1467.50806 1519.68579 1541.0
    0.000678 1467.49243 1519.82056 1474.0
    0.000643 1467.47693 1520.19751 1555.0
    0.000669 1467.46143 1520.62390 1495.0
    0.000674 1467.44604 1521.23523 1484.0
    0.000684 1467.43079 1522.00867 1461.0
    0.000654 1467.41565 1522.94702 1530.0
    0.000654 1467.40051 1524.32458 1528.0
    0.000632 1467.38538 1525.45154 1583.0
    0.000639 1467.37048 1526.40796 1565.0
    0.000664 1467.35559 1527.07947 1507.0
    0.000689 1467.34082 1527.43884 1452.0
    0.000629 1467.32617 1527.52209 1590.0
    0.000638 1467.31152 1527.54089 1568.0
    0.000660 1467.29700 1527.60950 1515.0
    0.000665 1467.28247 1527.70483 1503.0
    0.000662 1467.26807 1527.89856 1510.0
    0.000646 1467.25378 1528.28186 1547.0
    0.000649 1467.23962 1528.71130 1541.0
    0.000668 1467.22546 1529.27966 1496.0
    0.000637 1467.21143 1529.90967 1571.0
    0.000676 1467.19751 1530.63000 1479.0
    0.000634 1467.18359 1531.42261 1578.0
    0.000667 1467.16980 1532.27686 1500.0
    0.000650 1467.15613 1533.07007 1538.0
    0.000651 1467.14258 1533.71362 1536.0
    0.000670 1467.12903 1534.19189 1492.0
    0.000654 1467.11548 1534.53821 1529.0
    0.000662 1467.10217 1534.83057 1510.0
    0.000652 1467.08887 1535.12927 1534.0
    0.000651 1467.07568 1535.50330 1536.0
    0.000653 1467.06250 1535.83691 1532.0
    0.000661 1467.04944 1536.30090 1514.0
    0.000629 1467.03650 1536.87207 1590.0
    0.000665 1467.02368 1537.54956 1503.0
    0.000632 1467.01086 1538.32861 1582.0
    0.000641 1466.99817 1539.28638 1559.0
    0.000649 1466.98560 1540.47754 1540.0
    0.000653 1466.97302 1542.01965 1532.0
    0.000653 1466.96057 1543.86279 1531.0
    0.000639 1466.94812 1546.19189 1565.0
    0.000640 1466.93591 1549.05432 1563.0
    0.000629 1466.92371 1552.50330 1590.0
    0.000652 1466.91150 1556.53687 1534.0
    0.000657 1466.89954 1561.01135 1521.0
    0.000650 1466.88757 1565.64539 1538.0
    0.000649 1466.87573 1569.73804 1542.0
    0.000665 1466.86389 1572.60706 1504.0
    0.000617 1466.85217 1573.68616 1620.0
    0.000635 1466.84058 1572.92932 1576.0
    0.000600 1466.82898 1570.77209 1667.0
    0.000637 1466.81750 1567.98059 1570.0
    0.000646 1466.80615 1565.32043 1548.0
    0.000641 1466.79492 1563.00903 1561.0
    0.000663 1466.78369 1561.60474 1508.0
    0.000632 1466.77258 1561.04663 1583.0
    0.000633 1466.76147 1561.28540 1581.0
    0.000631 1466.75061 1562.27380 1585.0
    0.000641 1466.73962 1563.89441 1561.0
    0.000643 1466.72888 1565.95349 1555.0
    0.000639 1466.71814 1568.18054 1566.0
    0.000648 1466.70752 1570.19934 1543.0
    0.000656 1466.69702 1571.65527 1525.0
    0.000645 1466.68652 1571.96167 1551.0
    0.000646 1466.67615 1571.00012 1549.0
    0.000628 1466.66589 1568.95007 1593.0
    0.000647 1466.65564 1566.19421 1545.0
    0.000657 1466.64551 1563.15210 1523.0
    0.000652 1466.63550 1560.14478 1534.0
    0.000633 1466.62549 1557.41248 1579.0
    0.000642 1466.61572 1554.98596 1558.0
    0.000625 1466.60583 1552.93921 1601.0
    0.000665 1466.59619 1551.23218 1503.0
    0.000651 1466.58655 1549.84412 1537.0
    0.000648 1466.57703 1548.65393 1544.0
    0.000651 1466.56750 1547.75354 1536.0
    0.000651 1466.55811 1547.02112 1537.0
    0.000661 1466.54883 1546.40771 1514.0
    0.000657 1466.53967 1545.90869 1522.0
    0.000657 1466.53052 1545.44373 1521.0
    0.000631 1466.52148 1544.99121 1584.0
    0.000661 1466.51257 1544.47632 1512.0
    0.000670 1466.50366 1543.78491 1493.0
    0.000630 1466.49487 1542.80750 1588.0
    0.000657 1466.48621 1541.53186 1522.0
    0.000670 1466.47754 1540.07312 1493.0
    0.000666 1466.46899 1538.59668 1501.0
    0.000626 1466.46057 1537.25696 1597.0
    0.000644 1466.45215 1536.00049 1554.0
    0.000682 1466.44385 1534.97327 1467.0
    0.000654 1466.43567 1534.15405 1530.0
    0.000652 1466.42749 1533.55188 1533.0
    0.000652 1466.41943 1533.18311 1533.0
    0.000633 1466.41150 1533.04651 1580.0
    0.000653 1466.40369 1533.15942 1532.0
    0.000663 1466.39587 1533.51892 1508.0
    0.000657 1466.38818 1534.10083 1521.0
    0.000651 1466.38049 1534.75830 1537.0
    0.000643 1466.37292 1535.57520 1556.0
    0.000664 1466.36548 1536.39746 1505.0
    0.000634 1466.35815 1537.22546 1577.0
    0.000667 1466.35083 1538.07507 1500.0
    0.000654 1466.34363 1538.99048 1528.0
    0.000642 1466.33643 1539.98083 1557.0
    0.000677 1466.32947 1541.07275 1477.0
    0.000672 1466.32251 1542.17603 1488.0
    0.000644 1466.31555 1543.35535 1552.0
    0.000649 1466.30884 1544.47192 1541.0
    0.000638 1466.30212 1545.57654 1568.0
    0.000680 1466.29553 1546.63269 1471.0
    0.000672 1466.28894 1547.63257 1488.0
    0.000627 1466.28247 1548.55359 1596.0
    0.000668 1466.27612 1549.02173 1496.0
    0.000654 1466.26978 1549.71997 1528.0
    0.000633 1466.26355 1550.28516 1581.0
    0.000637 1466.25745 1550.69580 1571.0
    0.000626 1466.25146 1550.96155 1598.0
    0.000654 1466.24548 1551.07544 1528.0
    0.000619 1466.23962 1551.05371 1615.0
    0.000612 1466.23376 1550.92065 1633.0
    0.000627 1466.22803 1550.68921 1596.0
    0.000672 1466.22241 1550.36963 1489.0
    0.000666 1466.21692 1549.97034 1502.0
    0.000636 1466.21143 1549.54236 1573.0
    0.000656 1466.20605 1549.01953 1525.0
    0.000659 1466.20068 1548.43604 1518.0
    0.000649 1466.19556 1547.77087 1540.0
    0.000644 1466.19043 1547.06763 1554.0
    0.000649 1466.18530 1546.20605 1541.0
    0.000660 1466.18042 1545.30798 1515.0
    0.000623 1466.17554 1544.21265 1605.0
    0.000597 1466.17078 1543.01282 1676.0
    0.000641 1466.16602 1541.70081 1560.0
    0.000645 1466.16138 1540.30286 1550.0
    0.000649 1466.15686 1538.83484 1541.0
    0.000625 1466.15234 1537.31775 1601.0
    0.000653 1466.14795 1535.82800 1532.0
    0.000673 1466.14368 1534.39783 1486.0
    0.000649 1466.13953 1532.84082 1541.0
    0.000627 1466.13538 1531.30652 1596.0
    0.000661 1466.13135 1529.82385 1513.0
    0.000656 1466.12732 1528.41284 1524.0
    0.000642 1466.12341 1527.06592 1558.0
    0.000639 1466.11963 1525.79150 1564.0
    0.000643 1466.11597 1524.61646 1556.0
    0.000671 1466.11230 1523.52222 1490.0
    0.000649 1466.10876 1522.45630 1542.0
    0.000672 1466.10535 1521.46509 1487.0
    0.000658 1466.10193 1520.55908 1520.0
    0.000649 1466.09863 1519.70447 1542.0
    0.000668 1466.09546 1518.91858 1496.0
    0.000672 1466.09229 1518.26392 1487.0
    0.000663 1466.08923 1517.60217 1508.0
    0.000630 1466.08630 1517.09277 1588.0
    0.000666 1466.08337 1516.53601 1502.0
    0.000643 1466.08057 1516.02832 1556.0
    0.000656 1466.07788 1515.55554 1525.0
    0.000695 1466.07532 1515.10803 1439.0
    0.000654 1466.07275 1514.69275 1528.0
    0.000668 1466.07019 1514.25159 1496.0
    0.000659 1466.06787 1513.83289 1518.0
    0.000630 1466.06555 1513.35583 1588.0
    0.000644 1466.06335 1512.87878 1554.0
    0.000657 1466.06116 1512.42847 1523.0
    0.000649 1466.05920 1512.02502 1541.0
    0.000649 1466.05725 1511.69934 1540.0
    0.000684 1466.05530 1511.43787 1463.0
    0.000657 1466.05347 1511.23608 1523.0
    0.000678 1466.05176 1511.16797 1476.0
    0.000653 1466.05017 1511.13879 1531.0
    0.000671 1466.04858 1511.16956 1490.0
    0.000668 1466.04712 1511.26343 1497.0
    0.000687 1466.04578 1511.37402 1456.0
    0.000632 1466.04443 1511.50073 1583.0
    0.000677 1466.04333 1511.62952 1478.0
    0.000673 1466.04211 1511.75842 1486.0
    0.000617 1466.04114 1511.86633 1621.0
    0.000669 1466.04016 1512.03943 1494.0
    0.000627 1466.03918 1512.23914 1594.0
    0.000663 1466.03845 1512.37097 1508.0
    0.000695 1466.03772 1512.55737 1438.0
    0.000665 1466.03711 1512.78162 1504.0
    0.000681 1466.03650 1513.06909 1468.0
    0.000672 1466.03613 1513.48499 1488.0
    0.000655 1466.03564 1513.98206 1527.0
    0.000652 1466.03540 1514.47766 1533.0
    0.000658 1466.03516 1515.12561 1519.0
    0.000650 1466.03503 1515.85376 1538.0
    0.000665 1466.03503 1516.65491 1504.0
    0.000637 1466.03503 1517.58484 1570.0
    0.000661 1466.03516 1518.44873 1514.0
    0.000628 1466.03540 1519.29004 1593.0
    0.000638 1466.03564 1520.07214 1568.0
    0.000706 1466.03601 1520.74854 1417.0
    0.000658 1466.03650 1521.31726 1519.0
    0.000691 1466.03699 1521.68896 1448.0
    0.000686 1466.03760 1521.79712 1458.0
    0.000675 1466.03833 1521.64832 1482.0
    0.000688 1466.03906 1521.26624 1453.0
    0.000650 1466.03992 1520.83081 1539.0
    0.000632 1466.04089 1520.08984 1582.0
    0.000670 1466.04187 1519.33472 1492.0
    0.000664 1466.04309 1518.57910 1505.0
    0.000658 1466.04419 1517.86401 1519.0
    0.000635 1466.04553 1517.21753 1576.0
    0.000661 1466.04688 1516.68848 1513.0
    0.000678 1466.04834 1516.07776 1474.0
    0.000679 1466.04993 1515.63916 1472.0
    0.000666 1466.05151 1515.23596 1502.0
    0.000643 1466.05322 1514.85120 1555.0
    0.000644 1466.05493 1514.53821 1554.0
    0.000674 1466.05688 1514.10693 1484.0
    0.000689 1466.05884 1513.61926 1452.0
    0.000663 1466.06079 1513.05688 1508.0
    0.000656 1466.06299 1512.42090 1524.0
    0.000661 1466.06519 1511.72754 1513.0
    0.000687 1466.06738 1511.06628 1456.0
    0.000661 1466.06982 1510.33447 1514.0
    0.000680 1466.07227 1509.63049 1470.0
    0.000655 1466.07483 1508.97620 1526.0
    0.000671 1466.07739 1508.38367 1490.0
    0.000648 1466.08008 1507.59241 1544.0
    0.000669 1466.08289 1507.12109 1494.0
    0.000681 1466.08569 1506.71521 1469.0
    0.000653 1466.08875 1506.25708 1531.0
    0.000650 1466.09167 1505.79419 1539.0
    0.000630 1466.09485 1505.27307 1587.0
    0.000635 1466.09802 1504.77002 1576.0
    0.000653 1466.10132 1504.26196 1531.0
    0.000633 1466.10461 1503.80566 1579.0
    0.000657 1466.10815 1503.42322 1523.0
    0.000691 1466.11169 1503.04553 1448.0
    0.000693 1466.11523 1502.80957 1442.0
    0.000633 1466.11902 1502.64795 1579.0
    0.000663 1466.12280 1502.59729 1509.0
    0.000663 1466.12659 1502.58765 1508.0
    0.000661 1466.13062 1502.65039 1514.0
    0.000647 1466.13464 1502.86560 1545.0
    0.000670 1466.13867 1503.07764 1493.0
    0.000655 1466.14294 1503.34692 1526.0
    0.000670 1466.14722 1503.67004 1493.0
    0.000667 1466.15149 1504.01355 1499.0
    0.000691 1466.15601 1504.39392 1448.0
    0.000695 1466.16052 1504.79553 1438.0
    0.000667 1466.16516 1505.13477 1499.0
    0.000665 1466.16980 1505.65381 1504.0
    0.000655 1466.17456 1506.24670 1527.0
    0.000686 1466.17944 1506.90747 1458.0
    0.000648 1466.18445 1507.63184 1544.0
    0.000679 1466.18945 1508.40637 1472.0
    0.000693 1466.19458 1509.22009 1442.0
    0.000660 1466.19971 1510.06567 1516.0
    0.000680 1466.20508 1510.87708 1470.0
    0.000661 1466.21045 1511.63525 1514.0
    0.000677 1466.21582 1512.33350 1477.0
    0.000654 1466.22144 1512.86462 1528.0
    0.000680 1466.22705 1513.25085 1471.0
    0.000678 1466.23267 1513.50732 1474.0
    0.000696 1466.23853 1513.66577 1436.0
    0.000656 1466.24438 1513.71606 1525.0
    0.000628 1466.25024 1513.83228 1593.0
    0.000647 1466.25635 1513.99951 1546.0
    0.000674 1466.26245 1514.24878 1484.0
    0.000684 1466.26855 1514.60388 1462.0
    0.000646 1466.27490 1515.07410 1549.0
    0.000657 1466.28125 1515.65564 1522.0
    0.000661 1466.28772 1516.33057 1513.0
    0.000681 1466.29419 1517.07275 1469.0
    0.000671 1466.30090 1517.85168 1491.0
    0.000672 1466.30750 1518.62866 1488.0
    0.000694 1466.31433 1519.37427 1441.0
    0.000682 1466.32117 1520.06152 1467.0
    0.000678 1466.32813 1520.67932 1474.0
    0.000659 1466.33521 1521.22449 1517.0
    0.000667 1466.34229 1521.71667 1499.0
    0.000661 1466.34949 1522.17566 1514.0
    0.000635 1466.35669 1522.63220 1576.0
    0.000655 1466.36414 1523.10449 1527.0
    0.000657 1466.37158 1523.60938 1522.0
    0.000661 1466.37903 1524.15149 1512.0
    0.000642 1466.38672 1524.73010 1558.0
    0.000655 1466.39441 1525.34265 1526.0
    0.000680 1466.40222 1525.97998 1471.0
    0.000681 1466.41003 1526.62976 1468.0
    0.000651 1466.41797 1527.27954 1537.0
    0.000658 1466.42603 1527.91772 1520.0
    0.000661 1466.43408 1528.53064 1512.0
    0.000668 1466.44226 1529.11035 1498.0
    0.000629 1466.45056 1529.64368 1591.0
    0.000661 1466.45898 1530.12854 1514.0
    0.000654 1466.46741 1530.56250 1530.0
    0.000684 1466.47595 1530.94348 1461.0
    0.000661 1466.48450 1531.27405 1514.0
    0.000664 1466.49316 1531.55835 1505.0
    0.000639 1466.50195 1531.80066 1564.0
    0.000633 1466.51086 1532.00977 1579.0
    0.000656 1466.51978 1532.19080 1524.0
    0.000689 1466.52881 1532.35095 1452.0
    0.000694 1466.53796 1532.49902 1441.0
    0.000684 1466.54712 1532.63843 1463.0
    0.000678 1466.55640 1532.77234 1476.0
    0.000647 1466.56580 1532.90161 1546.0
    0.000672 1466.57520 1533.02441 1489.0
    0.000635 1466.58472 1533.13647 1574.0
    0.000679 1466.59436 1533.22986 1472.0
    0.000650 1466.60400 1533.29590 1538.0
    0.000653 1466.61377 1533.32751 1531.0
    0.000642 1466.62366 1533.31860 1557.0
    0.000630 1466.63367 1533.26636 1588.0
    0.000633 1466.64368 1533.17224 1580.0
    0.000637 1466.65381 1533.03845 1569.0
    0.000640 1466.66394 1532.87097 1563.0
    0.000663 1466.67419 1532.63867 1509.0
    0.000644 1466.68457 1532.42175 1553.0
    0.000662 1466.69507 1532.18665 1511.0
    0.000676 1466.70557 1531.93018 1480.0
    0.000662 1466.71619 1531.65015 1510.0
    0.000632 1466.72681 1531.33618 1582.0
    0.000668 1466.73767 1530.97534 1498.0
    . . . 1530.0
_pd_calc_method     "Rietveld Refinement"
_pd_proc_info_data_reduction     ?
_pd_proc_info_datetime     2018-12-26T11:17:07
_pd_proc_info_excluded_regions
;
The region from 5-15 degrees was excluded to minimize the effects of beam
 spillover and surface roughness.
;
_pd_proc_ls_background_function
;   GSAS Background function number 1 with  3 terms.
 Shifted Chebyshev function of 1st kind
      1:    1719.95     2:   -345.196     3:    91.9837
;
_pd_proc_ls_peak_cutoff     0.01000
_pd_proc_ls_prof_R_factor     0.0225
_pd_proc_ls_prof_wR_factor     0.0289
_pd_proc_ls_prof_wR_expected     0.0221
_pd_proc_ls_profile_function
;
CW Profile function number 4 with  27 terms
Pseudovoigt profile coefficients as parameterized in
P. Thompson, D.E. Cox & J.B. Hastings (1987). J. Appl.
Cryst.,20,79-83.
Asymmetry correction of L.W. Finger, D.E. Cox & A. P. Jephcoat (1994).
J. Appl. Cryst.,27,892-900.
Microstrain broadening by P.W. Stephens,  (1999). J. Appl.
Cryst.,32,281-289.
#1(GU)   =    0.000 #2(GV)   =    0.000 #3(GW)   =    5.109
#4(GP)   =    0.000 #5(LX)   =    6.277 #6(ptec) =     0.00
#7(trns) =     1.30 #8(shft) =  -2.9593 #9(sfec) =     0.00
#10(S/L) =   0.0005 #11(H/L) =   0.0097 #12(eta) =   0.9000
Peak tails are ignored  where the intensity is below 0.0100 times the peak
Aniso. broadening axis   0.0   0.0   1.0
;
_pd_proc_ls_special_details
;
     VERSION   6
      DESCR   20307-77-2, Na Rb2 C6 H5 O7 (KADU1685)
    HSTRY  1 created readexp.tcl 1251 2016-08-19T18:11:06
    HSTRY  2 EXPTOOL  Win32  Aug 19 18:11:22 2016 P P
    HSTRY  3 EXPTOOL  Win32  Aug 19 18:11:25 2016 P  A
    HSTRY  4 EXPTOOL  Win32  Aug 19 18:11:44 2016 P  H
    HSTRY  5 EXPGUI 1251 1251 (41 changes) -- 08/19/16 18:12:29
    HSTRY  6 POWPREF Win32  Aug 19 18:12:30 2016
    HSTRY  7 GENLES  Win32  Aug 19 18:12:37 2016 Sdsq= 0.156E+06 S/E=  2.97
    HSTRY  8 EXPGUI 1251 1251 (1 changes) -- 08/19/16 18:12:58
    HSTRY  9 POWPREF Win32  Aug 19 18:12:58 2016
    HSTRY 10 GENLES  Win32  Aug 19 18:13:03 2016 Sdsq= 0.976E+05 S/E= 0.779E-02
    HSTRY 11 EXPGUI 1251 1251 (6 changes) -- 08/19/16 18:13:36
    HSTRY 12 POWPREF Win32  Aug 19 18:13:36 2016
    HSTRY 13 GENLES  Win32  Aug 19 18:13:42 2016 Sdsq= 0.854E+05 S/E= 0.713
    HSTRY 14 POWPREF Win32  Aug 19 18:14:15 2016
    HSTRY 15 GENLES  Win32  Aug 19 18:14:23 2016 Sdsq= 0.854E+05 S/E= 0.828E-01
    HSTRY 16 EXPEDT  Win32  Aug 19 18:16:42 2016             L   O
    HSTRY 17 GENLES  Win32  Aug 19 18:16:49 2016 Sdsq= 0.479E+05 S/E=  26.5
    HSTRY 18 EXPEDT  Win32  Aug 19 18:17:33 2016             L   O
    HSTRY 19 GENLES  Win32  Aug 19 18:17:39 2016 Sdsq= 0.208E+05 S/E=  40.1
    HSTRY 20 EXPEDT  Win32  Aug 19 18:22:58 2016             LAS  A
    HSTRY 21 POWPREF Win32  Aug 19 18:23:01 2016
    HSTRY 22 GENLES  Win32  Aug 19 18:23:14 2016 Sdsq= 0.140E+05 S/E=  230.
    HSTRY 23 EXPEDT  Win32  Aug 19 18:24:05 2016             L   O
    HSTRY 24 GENLES  Win32  Aug 19 18:24:18 2016 Sdsq= 0.134E+05 S/E=  72.0
    HSTRY 25 EXPEDT  Win32  Aug 19 18:25:40 2016             LA
    HSTRY 26 POWPREF Win32  Aug 19 18:25:42 2016
    HSTRY 27 GENLES  Win32  Aug 19 18:25:58 2016 Sdsq= 0.123E+05 S/E=  63.8
    HSTRY 28 EXPEDT  Win32  Aug 19 18:26:30 2016             LA
    HSTRY 29 EXPEDT  Win32  Aug 19 18:27:05 2016 P  H
    HSTRY 30 POWPREF Win32  Aug 19 18:27:07 2016
    HSTRY 31 GENLES  Win32  Aug 19 18:27:23 2016 Sdsq= 0.914E+04 S/E=  61.1
    HSTRY 32 EXPEDT  Win32  Aug 19 18:27:55 2016             LA
    HSTRY 33 GENLES  Win32  Aug 19 18:28:27 2016 Sdsq= 0.933E+04 S/E=  10.7
    HSTRY 34 GENLES  Win32  Aug 19 18:29:24 2016 Sdsq= 0.937E+04 S/E=  9.79
    HSTRY 35 EXPEDT  Win32  Aug 19 18:30:49 2016             L   O
    HSTRY 36 GENLES  Win32  Aug 19 18:31:04 2016 Sdsq= 0.743E+04 S/E=  1.21
    HSTRY 37 GENLES  Win32  Aug 19 18:31:22 2016 Sdsq= 0.743E+04 S/E= 0.227
    HSTRY 38 GENLES  Win32  Aug 19 18:31:41 2016 Sdsq= 0.743E+04 S/E= 0.902E-01
    HSTRY 39 EXPEDT  Win32  Aug 19 18:32:27 2016             L   O
    HSTRY 40 GENLES  Win32  Aug 19 18:32:29 2016 Sdsq= 0.743E+04 S/E= 0.142E-02
    HSTRY 41 EXPEDT  Win32  Aug 19 18:33:01 2016                   F-EDT
    HSTRY 42 GENLES  Win32  Aug 19 18:33:04 2016 Sdsq= 0.743E+04 S/E= 0.624E-03
    HSTRY 43 GENLES  Win32  Dec 26 11:16:33 2018 Sdsq= 0.743E+04 S/E= 0.536E-03
    HSTRY 44 EXPGUI 1251 1251 (1 changes) -- 12/26/18 11:17:00
  DSGL CDAT1  DRAD ARAD NOFO
  FOUR CDAT1  DELF Z    1 NOPR   0.00      999.99
  GNLS  RUN on Dec 26 11:16:35 2018    Total cycles run 138       7427.5
  GNLS CDAT1  MXCY   9MARQ1.00CVRG-200PRNT 258
  GNLS SHFTS      0.01      0.00
 AFAC  C     2.310020.8439 1.020010.2075 1.5886  .5687  .865051.6512  .2156 RHF
 AFAC  C_    12.011 .6646       .0035
 AFAC  C_SIZ      1.12      0.92 1.60    3
 AFAC  C_XAB  288.3 170.4 84.13 10.67 7.054 52.30 141.0
 AFAC  C_XF1  0.036 0.027 0.018 0.003 0.002 0.049 0.024-0.001-0.001-0.001
 AFAC  C_XF2  0.021 0.015 0.009 0.002 0.001 0.031 0.012 0.000 0.000 0.000
 AFAC  H    .49300210.5109.32291226.1257.1401913.14236.04081057.7997.003038 SDS
 AFAC  H_     1.008-.3739  20.6  19.2
 AFAC  H_SIZ      0.98      0.78 1.20  118
 AFAC  H_XAB  .6888 .6700 .6548 .6238 .6131 .7240 .6640
 AFAC  H_XF1     0.    0.    0.    0.    0.    0.    0.    0.    0.    0.
 AFAC  H_XF2     0.    0.    0.    0.    0.    0.    0.    0.    0.    0.
 AFAC  O     3.048513.2771 2.2868 5.7011 1.5463  .3239  .867032.9089  .2508 RHF
 AFAC  O_    15.999 .5803      .00019
 AFAC  O_SIZ      1.09      0.89 1.40   96 1.40
 AFAC  O_XAB  988.0 590.6 293.1 30.48 17.21 1730. 478.0
 AFAC  O_XF1  0.093 0.072 0.049 0.011 0.006 0.121 0.063-0.002-0.003-0.003
 AFAC  O_XF2  0.073 0.052 0.032 0.006 0.004 0.106 0.044 0.000 0.000 0.000
 AFAC NA     4.7626 3.2850 3.1736 8.8422 1.2674  .3136 1.1128129.424  .6760 RHF
 AFAC NA_    22.990  .363        .530
 AFAC NA_SIZ      2.10      1.91 2.00   15
 AFAC NA_XAB   3761  2289  1157 112.2 57.34 6130. 1760.
 AFAC NA_XF1  0.230 0.186 0.135 0.036 0.022 0.280 0.167-0.003-0.003-0.004
 AFAC NA_XF2  0.270 0.196 0.124 0.025 0.015 0.383 0.167 0.002 0.002 0.001
 AFAC RB    17.1784 1.7888 9.643517.3151 5.1399  .2748 1.5292164.934 3.4873 RHF
 AFAC RB_    85.468  .709         .38
 AFAC RB_SIZ      2.75      2.55 2.20  007
 AFAC RB_XAB  44240 28090 15090 11780  6434 69800 22200
 AFAC RB_XF1  0.025-0.152-0.469-0.939 0.007 0.106-0.254 0.125 0.115 0.072
 AFAC RB_XF2  3.195 2.396 1.608 2.968 2.002 4.351 2.089 0.356 0.335 0.251
 EXPR  HTYP1  PXC  RSN  ANG
 EXPR  NATYP    5
 EXPR  NHST     3
 EXPR ATYP 1  C           6      1.129.200E-001 1.60    3
 EXPR ATYP 2  H           59.800E-0017.800E-001 1.20  118
 EXPR ATYP 3  O           7      1.098.900E-001 1.40   96 1.40
 EXPR ATYP 4  NA          1      2.10      1.91 2.00   15
 EXPR ATYP 5  RB          2      2.75      2.55 2.20  007
 EXPR DELFRL       515
 EXPR NPHAS     1    0    0    0    0    0    0    0    0
 REFN GDNFT  Reduced CHI**2 =  1.786     for   75 variables
 REFN RESTR      29  198.30
 REFN RPOWD     0.0289    0.0225   4205  7229.2        0.0000    0.0000     0
 REFN STATS  Cycle 138 There were  4234 observations. Total CHI**2 = 7.4275E+03
CIF AUTHOR    James A. Kaduk
CRS1    PNAM  Na Rb2 C6 H5 O7
CRS1   NATOM   21
CRS1  ABC     5.591732  7.886213 11.613256    Y    5
CRS1  ABCSIG  0.000390  0.000474  0.000620
CRS1  ANGLES   83.4556   89.2431   84.4876
CRS1  ANGSIG    0.0037    0.0054    0.0044
CRS1  AT  1A  C         0.124371 -0.234861  0.135982  1.000000C1         2 086
CRS1  AT  1B  0.010250                                                    I XU
CRS1  AT  2A  C         0.249964 -0.072446  0.122210  1.000000C2         2 086
CRS1  AT  2B  0.023183                                                    I XU
CRS1  AT  3A  C         0.181558  0.039843  0.220071  1.000000C3         2 086
CRS1  AT  3B  0.023183                                                    I XU
CRS1  AT  4A  C         0.318668  0.201049  0.200124  1.000000C4         2 086
CRS1  AT  4B  0.023183                                                    I XU
CRS1  AT  5A  C         0.285740  0.302654  0.302757  1.000000C5         2 086
CRS1  AT  5B  0.010250                                                    I XU
CRS1  AT  6A  C         0.250694 -0.059878  0.339694  1.000000C6         2 086
CRS1  AT  6B  0.010250                                                    I XU
CRS1  AT  7A  H         0.204370 -0.005650  0.045960  1.000000H7         2 006
CRS1  AT  7B  0.030140                                                    I  U
CRS1  AT  8A  H         0.427880 -0.102420  0.124010  1.000000H8         2 006
CRS1  AT  8B  0.030140                                                    I  U
CRS1  AT  9A  H         0.255940  0.273850  0.128770  1.000000H9         2 006
CRS1  AT  9B  0.030140                                                    I  U
CRS1  AT 10A  H         0.493700  0.166150  0.189850  1.000000H10        2 006
CRS1  AT 10B  0.030140                                                    I  U
CRS1  AT 11A  O        -0.099073 -0.227486  0.157822  1.000000O11        2 086
CRS1  AT 11B  0.010250                                                    I XU
CRS1  AT 12A  O         0.224708 -0.367869  0.096064  1.000000O12        2 086
CRS1  AT 12B  0.010250                                                    I XU
CRS1  AT 13A  O         0.464932  0.365825  0.341451  1.000000O13        2 086
CRS1  AT 13B  0.010250                                                    I XU
CRS1  AT 14A  O         0.075445  0.351136  0.335765  1.000000O14        2 086
CRS1  AT 14B  0.010250                                                    I XU
CRS1  AT 15A  O         0.087513 -0.117712  0.405683  1.000000O15        2 086
CRS1  AT 15B  0.010250                                                    I XU
CRS1  AT 16A  O         0.456837 -0.050649  0.381931  1.000000O16        2 086
CRS1  AT 16B  0.010250                                                    I XU
CRS1  AT 17A  O        -0.069674  0.090331  0.217152  1.000000O17        2 086
CRS1  AT 17B  0.010250                                                    I XU
CRS1  AT 18A  H        -0.120930 -0.003520  0.203570  1.000000H18        2 006
CRS1  AT 18B  0.013327                                                    I  U
CRS1  AT 19A  NA       -0.246909  0.139671  0.408060  1.000000Na19       2 086
CRS1  AT 19B  0.009524                                                    I XU
CRS1  AT 20A  RB        0.739387  0.450917  0.131176  1.000000Rb20       2 086
CRS1  AT 20B  0.022414                                                    I XU
CRS1  AT 21A  RB       -0.241406 -0.366243  0.409598  1.000000Rb21       2 086
CRS1  AT 21B  0.022414                                                    I XU
CRS1  CELVOL        506.425          0.080
CRS1  CHMF 1  C             6.00
CRS1  CHMF 2  H             5.00
CRS1  CHMF 3  O             7.00
CRS1  CHMF 4  NA            1.00
CRS1  CHMF 5  RB            2.00
CRS1  FMHST1  1
CRS1  FMPCTL   28   40   60   -2   -3   -4   16   23   64
CRS1  OD        2    5    0    Y         5
CRS1  OD  1A   2  0 -2   2  0 -1   2  0  0   2  0  1   2  0  2
CRS1  OD  1B   -0.0822    0.0250    0.1876    0.0356   -0.0656
CRS1  OD  1C0.8064E-020.1114E-010.1065E-010.9159E-020.7630E-02
CRS1  SG SYM  P -1
CRS1  SPAXIS    0    0    1
HAP1 1 ZONE     0    0    0    0
HAP1 1EXTPOW    0.00000E+00    N    0
HAP1 1MASSFR    1.0000    0.0000
HAP1 1NAXIS     1
HAP1 1PHSFR      103.08        Y    0
HAP1 1PRCF      4   27   0.01000    5NNNNYNNYNNNNNNNNNNNNNNNNNNNNNNNNNNNN
HAP1 1PRCF 1   0.000000E+00   0.000000E+00   0.510900E+01   0.000000E+00
HAP1 1PRCF 2   0.627711E+01   0.000000E+00   0.130270E+01  -0.295934E+01
HAP1 1PRCF 3   0.000000E+00   0.500000E-03   0.970000E-02   0.900000E+00
HAP1 1PRCF 4   0.331419E+00   0.955289E-01   0.115467E-01   0.357281E+01
HAP1 1PRCF 5   0.777679E+00   0.138254E+00  -0.237781E+01   0.656771E-01
HAP1 1PRCF 6  -0.910583E-01  -0.591567E+00  -0.383074E+00  -0.541411E-01
HAP1 1PRCF 7   0.337251E+00  -0.970203E-01   0.197611E+00
HAP1 1PREFO1  1.000000  1.000000  0.000000  0.000000  1.000000   NN    0    0
HAP1 1RADDAM    0.00000E+00    N    0      0.00
HST  1  HFIL  kadu1685.gsas
HST  1  HNAM  20307-77-2 NaRb2cit (30,10,0.6,2.5,3,Kapton) JAK
HST  1  IFIL  C:/zjak01/iitd26.par
HST  1 BANK     1
HST  1 BIGFO   0.843410E+05
HST  1 CHANS       495         1      4205  86330368      4701    0    0
HST  1 EPHAS    0    0    0    0    0    0    0    0    0    Y
HST  1 ICONR  1.540593  1.544451      -0.340       0       0.5   0       0
HST  1 ICONS  1.540593  1.544451      -0.340       0       0.5   0    0.50000
HST  1 IRAD     3
HST  1 MAXRF  400
HST  1 NEXC     2
HST  1 NFOBS 2116    0    0    0    0    0    0    0    0
HST  1 NPHAS    1    0    0    0    0    0    0    0    0
HST  1 NREF  2122    1.0055    Y    Y
HST  1 R-FAC 2116   0.06119   2.115076E+07
HST  1 RPOWD    0.0289    0.0225   4205  7229.2        0.0000    0.0000    0
HST  1 TRNGE  15.00373  99.98339
HST  1 WREXP    0.0221
HST  1ABSCOR   0.000000E+00   0.000000E+00    N    0
HST  1BAKGD     1    3    Y    5    Y
HST  1BAKGD1   0.171995E+04  -0.345196E+03   0.919837E+02
HST  1CHI       0.0000
HST  1DETAZM    0.0000
HST  1DFUS      6    8    N
HST  1DFUS 1    1    0.30499E+02    1.1900    0.0500  YNNO       O
HST  1DFUS 2    1    0.24072E+02    2.3200    0.0500  YNNO       O
HST  1DFUS 3    1    0.16459E+02    3.1300    0.0500  YNNO       O
HST  1DFUS 4    1    0.31821E+02    4.2400    0.0500  YNNO       O
HST  1DFUS 5    1   -0.30796E+02    6.7600    0.0500  YNNO       O
HST  1DFUS 6    1   -0.26791E+02    8.0800    0.0500  YNNO       O
HST  1EXC  1     0.000    15.000
HST  1EXC  2   100.005  1000.000
HST  1EXMNMX   1.00000   1.00000
HST  1HSCALE   1.000000E+00    N    0
HST  1I HEAD  SRM 660a LaB6 02 Sep 2015 0.6 mm div 2.5 Soller
HST  1I ITYP    0    1.0000  130.0000         1
HST  1MNREF     0    1.0055
HST  1ODMNMX   0.77159   1.19334
HST  1OMEGA     0.0000    Y
HST  1PHI       0.0000
HST  1PRCF1     2   18      0.01
HST  1PRCF11   0.748400E+00   0.000000E+00   3.552000E+00   3.155000E+00
HST  1PRCF12   0.757000E+00   2.770000E+00   3.459000E+00   0.000000E+00
HST  1PRCF13   0.000000E+00   0.000000E+00   0.000000E+00   0.000000E+00
HST  1PRCF14   0.000000E+00   0.000000E+00   0.000000E+00   0.000000E+00
HST  1PRCF15   0.000000E+00   0.000000E+00
HST  1PRCF2     3   13      0.01
HST  1PRCF21   0.000000E+00   0.000000E+00   5.309000E+00   0.000000E+00
HST  1PRCF22   3.223000E+00   0.757000E+00   0.097000E-01   0.097000E-01
HST  1PRCF23   1.313600E+00   0.000000E+00   0.000000E+00   0.000000E+00
HST  1PRCF24   0.000000E+00
HST  1PRCF3     4   12      0.01
HST  1PRCF31   0.000000E+00   0.000000E+00   5.109000E+00   0.000000E+00
HST  1PRCF32   3.634000E+00   0.000000E+00   1.302700E+00   0.000000E+00
HST  1PRCF33   0.000000E+00   0.097300E-01   0.097000E-01   0.900000E+00
HST  1RSP    0.0266 0.0271 0.0212 0.0210 0.0199 0.0214 0.0192 0.0195 0.0202
HST  1RSPA   0.0316 0.0272 0.0201 0.0210 0.0210 0.0200 0.0187 0.0208 0.0208
HST  1RSPTT  15.00 24.42 33.86 43.32 52.76 62.20 71.64 81.10 90.54 99.98
HST  1RSPW   0.0356 0.0341 0.0265 0.0265 0.0252 0.0274 0.0239 0.0241 0.0250
HST  1RSPWA  0.0401 0.0342 0.0243 0.0272 0.0270 0.0259 0.0240 0.0278 0.0293
HST  1TRMNMX   1.00000   1.00000
HST  2  HNAM  Bond distance restraints
HST  2 FACTR    100.000
HST  2 NBNDS   12
HST  2 RMSD    12    0.0014    4.75797
HST  2BD0001  1    1    2  1  0  0  0  0 1.510 0.010
HST  2BD0002  1    4    5  1  0  0  0  0 1.510 0.010
HST  2BD0003  1    3    6  1  0  0  0  0 1.550 0.010
HST  2BD0004  1    3   17  1  0  0  0  0 1.420 0.030
HST  2BD0005  1    2    3  1  0  0  0  0 1.540 0.010
HST  2BD0006  1    3    4  1  0  0  0  0 1.540 0.010
HST  2BD0007  1    1   11  1  0  0  0  0 1.270 0.030
HST  2BD0008  1    1   12  1  0  0  0  0 1.270 0.030
HST  2BD0009  1    5   13  1  0  0  0  0 1.270 0.030
HST  2BD000A  1    5   14  1  0  0  0  0 1.270 0.030
HST  2BD000B  1    6   15  1  0  0  0  0 1.270 0.030
HST  2BD000C  1    6   16  1  0  0  0  0 1.270 0.030
HST  3  HNAM  Bond angle restraints
HST  3 FACTR    100.000
HST  3 NANGS   17
HST  3 RMSD    17    1.0122    193.538
HST  3AN   1    1    3    109.00      3.00  0001  0002  0003
HST  3AN   2    1    3    109.00      3.00  0003  0004  0005
HST  3AN   3    1    3    109.00      3.00  0002  0003  0004
HST  3AN   4    1    3    109.00      3.00  0002  0003  0006
HST  3AN   5    1    3    109.00      3.00  0002  0003  0011
HST  3AN   6    1    3    109.00      3.00  0004  0003  0006
HST  3AN   7    1    3    109.00      3.00  0004  0003  0011
HST  3AN   8    1    3    109.00      3.00  0006  0003  0011
HST  3AN   9    1    3    120.00      3.00  000B  0001  000C
HST  3AN  10    1    3    120.00      3.00  000B  0001  0002
HST  3AN  11    1    3    120.00      3.00  000C  0001  0002
HST  3AN  12    1    3    120.00      3.00  000D  0005  000E
HST  3AN  13    1    3    120.00      3.00  000D  0005  0004
HST  3AN  14    1    3    120.00      3.00  000E  0005  0004
HST  3AN  15    1    3    120.00      3.00  000F  0006  0010
HST  3AN  16    1    3    120.00      3.00  000F  0006  0003
HST  3AN  17    1    3    120.00      3.00  0010  0006  0003
LNCN   1   1  1  2UISO  1.00001  3UISO  1.00001  4UISO  1.00001  7UISO  1.3000
LNCN   1   2  1  8UISO  1.30001  9UISO  1.30001 10UISO  1.3000
LNCN   2   1  1  1UISO  1.00001  5UISO  1.00001  6UISO  1.00001 11UISO  1.0000
LNCN   2   2  1 12UISO  1.00001 13UISO  1.00001 14UISO  1.00001 15UISO  1.0000
LNCN   2   3  1 16UISO  1.00001 17UISO  1.00001 18UISO  1.3000
LNCN   3   1  1 20UISO  1.00001 21UISO  1.0000
ZZZZZZZZZZZZ  Last EXP file record
HST  1 INAME  iitd26
;
_pd_proc_number_of_points     4701
_pd_spec_mount_mode     reflection
_pd_spec_mounting     'standard PMMA holder'
_pd_spec_shape     flat_sheet
_pd_spec_size_axial     25
_pd_spec_size_equat     25
_pd_spec_size_thick     3
loop_
    _atom_site_type_symbol
    _atom_site_label
    _atom_site_fract_x
    _atom_site_fract_y
    _atom_site_fract_z
    _atom_site_U_iso_or_equiv
    _atom_site_thermal_displace_type
    _atom_site_occupancy
    _atom_site_symmetry_multiplicity
    C C1 0.124(2)   -0.2349(14) 0.1360(11) 0.010(3)   Uiso 1.0 2
    C C2 0.250(3)   -0.0724(15) 0.1222(10) 0.023(7) Uiso 1.0 2
    C C3 0.1816(19) 0.0398(11) 0.2201(7) 0.023(7) Uiso 1.0 2
    C C4 0.319(3)   0.2010(14) 0.2001(10) 0.023(7) Uiso 1.0 2
    C C5 0.286(2)   0.3027(17) 0.3028(11) 0.010(3)   Uiso 1.0 2
    C C6 0.251(2)   -0.0599(17) 0.3397(9) 0.010(3)   Uiso 1.0 2
    H H7 0.20437 -0.00565 0.04596 0.030(9) Uiso 1.0 2
    H H8 0.42788 -0.10242 0.12401 0.030(9) Uiso 1.0 2
    H H9 0.25594 0.27385 0.12877 0.030(9) Uiso 1.0 2
    H H10 0.49370 0.16615 0.18985 0.030(9) Uiso 1.0 2
    O O11 -0.099(2)   -0.228(2)   0.1578(14) 0.010(3)   Uiso 1.0 2
    O O12 0.225(3)   -0.3679(14) 0.0961(14) 0.010(3)   Uiso 1.0 2
    O O13 0.465(3)   0.366(2)   0.3415(15) 0.010(3)   Uiso 1.0 2
    O O14 0.075(3)   0.351(2)   0.3358(13) 0.010(3)   Uiso 1.0 2
    O O15 0.088(3)   -0.118(2)   0.4057(11) 0.010(3)   Uiso 1.0 2
    O O16 0.457(3)   -0.051(2)   0.3819(13) 0.010(3)   Uiso 1.0 2
    O O17 -0.070(2)   0.0903(16) 0.2172(12) 0.010(3)   Uiso 1.0 2
    H H18 -0.12093 -0.00352 0.20357 0.013(4) Uiso 1.0 2
    Na Na19 -0.247(3)   0.1397(17) 0.4081(11) 0.010(5) Uiso 1.0 2
    Rb Rb20 0.7394(9) 0.4509(7) 0.1312(3)   0.0224(13) Uiso 1.0 2
    Rb Rb21 -0.2414(10) -0.3662(5) 0.4096(3)   0.0224(13) Uiso 1.0 2
_geom_special_details     ?
loop_
    _geom_bond_atom_site_label_1
    _geom_bond_atom_site_label_2
    _geom_bond_site_symmetry_1
    _geom_bond_site_symmetry_2
    _geom_bond_distance
    _geom_bond_publ_flag
    C1 C2 . 1_555 1.5108(13) n
    C1 O11 . 1_555 1.269(4) n
    C1 O12 . 1_555 1.273(4) n
    C2 C1 . 1_555 1.5108(13) n
    C2 C3 . 1_555 1.5411(13) n
    C3 C2 . 1_555 1.5411(13) n
    C3 C4 . 1_555 1.5405(13) n
    C3 C6 . 1_555 1.5507(13) n
    C3 O17 . 1_555 1.423(4) n
    C4 C3 . 1_555 1.5405(13) n
    C4 C5 . 1_555 1.5100(13) n
    C5 C4 . 1_555 1.5100(13) n
    C5 O13 . 1_555 1.270(4) n
    C5 O14 . 1_555 1.269(4) n
    C6 C3 . 1_555 1.5507(13) n
    C6 O15 . 1_555 1.269(4) n
    C6 O16 . 1_555 1.270(4) n
    O11 C1 . 1_555 1.269(4) n
    O11 Rb20 . 1_445 2.823(13) n
    O11 Rb21 . 1_555 3.124(16) n
    O12 C1 . 1_555 1.273(4) n
    O12 Rb20 . 1_445 3.187(16) n
    O12 Rb20 . 1_545 3.098(16) n
    O12 Rb20 . -1_655 2.791(15) n
    O13 C5 . 1_555 1.270(4) n
    O13 Na19 . 1_655 2.35(2)   n
    O13 Rb20 . 1_555 2.914(19) n
    O13 Rb21 . 1_665 2.978(12) n
    O13 Rb21 . -1_556 3.135(19) n
    O14 C5 . 1_555 1.269(4) n
    O14 Na19 . 1_555 2.637(19) n
    O14 Rb20 . 1_455 3.034(19) n
    O14 Rb21 . 1_565 2.912(14) n
    O14 Rb21 . -1_556 3.130(17) n
    O15 C6 . 1_555 1.269(4) n
    O15 Na19 . 1_555 2.63(2)   n
    O15 Na19 . -1_556 2.33(2)   n
    O15 Rb21 . 1_555 2.810(17) n
    O16 C6 . 1_555 1.270(4) n
    O16 Na19 . 1_655 2.38(2)   n
    O16 Na19 . -1_556 2.74(2)   n
    O16 Rb21 . 1_655 2.858(16) n
    O17 C3 . 1_555 1.423(4) n
    O17 Na19 . 1_555 2.473(18) n
    O17 Rb20 . 1_455 3.003(13) n
    Na19 O13 . 1_455 2.35(2)   n
    Na19 O14 . 1_555 2.637(19) n
    Na19 O15 . 1_555 2.63(2)   n
    Na19 O15 . -1_556 2.33(2)   n
    Na19 O16 . 1_455 2.38(2)   n
    Na19 O16 . -1_556 2.74(2)   n
    Na19 O17 . 1_555 2.473(18) n
    Rb20 O11 . 1_665 2.823(13) n
    Rb20 O12 . 1_565 3.098(16) n
    Rb20 O12 . 1_665 3.187(16) n
    Rb20 O12 . -1_655 2.791(15) n
    Rb20 O13 . 1_555 2.914(19) n
    Rb20 O14 . 1_655 3.034(19) n
    Rb20 O17 . 1_655 3.003(13) n
    Rb21 O11 . 1_555 3.124(16) n
    Rb21 O13 . 1_445 2.978(12) n
    Rb21 O13 . -1_556 3.135(19) n
    Rb21 O14 . 1_545 2.912(14) n
    Rb21 O14 . -1_556 3.130(17) n
    Rb21 O15 . 1_555 2.810(17) n
    Rb21 O16 . 1_455 2.858(16) n
loop_
    _geom_angle_atom_site_label_1
    _geom_angle_atom_site_label_2
    _geom_angle_atom_site_label_3
    _geom_angle_site_symmetry_1
    _geom_angle_site_symmetry_2
    _geom_angle_site_symmetry_3
    _geom_angle
    _geom_angle_publ_flag
    C2 C1 O11 1_555 . 1_555 119.8(5) n
    C2 C1 O12 1_555 . 1_555 119.0(4) n
    O11 C1 O12 1_555 . 1_555 118.7(3)   n
    O11 C1 Rb20 1_555 . 1_445 51.1(6) n
    O12 C1 Rb20 1_555 . 1_445 67.9(5) n
    C1 C2 C3 1_555 . 1_555 111.6(4)   n
    C2 C3 C4 1_555 . 1_555 108.2(3)   n
    C2 C3 C6 1_555 . 1_555 110.4(4) n
    C2 C3 O17 1_555 . 1_555 109.9(4) n
    C4 C3 C6 1_555 . 1_555 109.6(3)   n
    C4 C3 O17 1_555 . 1_555 109.1(4) n
    C6 C3 O17 1_555 . 1_555 109.7(3)   n
    C3 C4 C5 1_555 . 1_555 110.2(4) n
    C4 C5 O13 1_555 . 1_555 119.4(4) n
    C4 C5 O14 1_555 . 1_555 119.7(3)   n
    O13 C5 O14 1_555 . 1_555 119.6(5) n
    O13 C5 Rb20 1_555 . 1_555 56.5(8) n
    O13 C5 Rb21 1_555 . -1_556 65.7(8) n
    O14 C5 Rb20 1_555 . 1_555 140.2(13) n
    O14 C5 Rb21 1_555 . -1_556 65.4(8) n
    C1 O11 Rb20 1_555 . 1_445 108.4(7) n
    C1 O11 Rb21 1_555 . 1_555 116.0(11) n
    Rb20 O11 Rb21 1_445 . 1_555 76.6(4) n
    C1 O12 Rb20 1_555 . 1_445 90.4(5) n
    C1 O12 Rb20 1_555 . 1_545 130.7(9) n
    C1 O12 Rb20 1_555 . -1_655 130.3(12) n
    Rb20 O12 Rb20 1_445 . 1_545 125.7(4) n
    Rb20 O12 Rb20 1_445 . -1_655 90.3(4) n
    Rb20 O12 Rb20 1_545 . -1_655 86.5(4) n
    C5 O13 Na19 1_555 . 1_655 108.6(13) n
    C5 O13 Rb20 1_555 . 1_555 102.2(10) n
    C5 O13 Rb21 1_555 . 1_665 158.1(13) n
    C5 O13 Rb21 1_555 . -1_556 92.7(9) n
    Na19 O13 Rb20 1_655 . 1_555 92.1(7) n
    Na19 O13 Rb21 1_655 . 1_665 93.3(5) n
    Na19 O13 Rb21 1_655 . -1_556 90.8(7) n
    Rb20 O13 Rb21 1_555 . 1_665 77.6(4) n
    Rb20 O13 Rb21 1_555 . -1_556 163.0(4) n
    Rb21 O13 Rb21 1_665 . -1_556 85.5(4)   n
    C5 O14 Na19 1_555 . 1_555 123.9(14) n
    C5 O14 Rb20 1_555 . 1_455 111.3(9) n
    C5 O14 Rb21 1_555 . 1_565 145.9(12) n
    C5 O14 Rb21 1_555 . -1_556 92.9(8) n
    Na19 O14 Rb20 1_555 . 1_455 84.2(5) n
    Na19 O14 Rb21 1_555 . 1_565 89.2(5) n
    Na19 O14 Rb21 1_555 . -1_556 91.2(6) n
    Rb20 O14 Rb21 1_455 . 1_565 76.8(4) n
    Rb20 O14 Rb21 1_455 . -1_556 153.5(5) n
    Rb21 O14 Rb21 1_565 . -1_556 77.1(3)   n
    C6 O15 Na19 1_555 . 1_555 105.0(9) n
    C6 O15 Na19 1_555 . -1_556 104.8(10) n
    C6 O15 Rb21 1_555 . 1_555 138.4(12) n
    Na19 O15 Na19 1_555 . -1_556 102.3(8) n
    Na19 O15 Rb21 1_555 . 1_555 94.2(6) n
    Na19 O15 Rb21 -1_556 . 1_555 106.6(5) n
    C6 O16 Na19 1_555 . 1_655 143.9(11) n
    C6 O16 Na19 1_555 . -1_556 85.3(8) n
    C6 O16 Rb21 1_555 . 1_655 115.0(12) n
    Na19 O16 Na19 1_655 . -1_556 108.7(7) n
    Na19 O16 Rb21 1_655 . 1_655 98.5(6) n
    Na19 O16 Rb21 -1_556 . 1_655 89.6(5) n
    C3 O17 Na19 1_555 . 1_555 114.2(7) n
    C3 O17 Rb20 1_555 . 1_455 121.1(6) n
    Na19 O17 Rb20 1_555 . 1_455 87.7(5) n
    O13 Na19 O14 1_455 . 1_555 85.8(5) n
    O13 Na19 O15 1_455 . 1_555 160.3(8) n
    O13 Na19 O15 1_455 . -1_556 121.1(8) n
    O13 Na19 O16 1_455 . 1_455 87.2(8) n
    O13 Na19 O16 1_455 . -1_556 97.3(8) n
    O13 Na19 O17 1_455 . 1_555 97.2(7) n
    O14 Na19 O15 1_555 . 1_555 89.0(8) n
    O14 Na19 O15 1_555 . -1_556 89.2(7) n
    O14 Na19 O16 1_555 . 1_455 154.3(7) n
    O14 Na19 O16 1_555 . -1_556 134.2(7) n
    O14 Na19 O17 1_555 . 1_555 66.1(6) n
    O15 Na19 O15 1_555 . -1_556 77.7(8) n
    O15 Na19 O16 1_555 . 1_455 89.3(6) n
    O15 Na19 O16 1_555 . -1_556 99.9(6) n
    O15 Na19 O17 1_555 . 1_555 63.5(5) n
    O15 Na19 O16 -1_556 . 1_455 115.4(7) n
    O15 Na19 O16 -1_556 . -1_556 50.3(3)   n
    O15 Na19 O17 -1_556 . 1_555 133.2(9) n
    O16 Na19 O16 1_455 . -1_556 71.3(7) n
    O16 Na19 O17 1_455 . 1_555 90.3(7) n
    O16 Na19 O17 -1_556 . 1_555 155.9(7) n
    O11 Rb20 O12 1_665 . 1_565 88.4(4) n
    O11 Rb20 O12 1_665 . 1_665 42.1(2)   n
    O11 Rb20 O12 1_665 . -1_655 113.3(4) n
    O11 Rb20 O13 1_665 . 1_555 104.5(4) n
    O11 Rb20 O14 1_665 . 1_655 79.8(5) n
    O11 Rb20 O17 1_665 . 1_655 132.4(4) n
    O12 Rb20 O12 1_565 . 1_665 125.7(4) n
    O12 Rb20 O12 1_565 . -1_655 93.5(4) n
    O12 Rb20 O13 1_565 . 1_555 72.1(5) n
    O12 Rb20 O14 1_565 . 1_655 135.5(4) n
    O12 Rb20 O17 1_565 . 1_655 133.1(4) n
    O12 Rb20 O12 1_665 . -1_655 89.7(4) n
    O12 Rb20 O13 1_665 . 1_555 130.1(4) n
    O12 Rb20 O14 1_665 . 1_655 68.4(5) n
    O12 Rb20 O17 1_665 . 1_655 101.1(4)   n
    O12 Rb20 O13 -1_655 . 1_555 139.1(4) n
    O12 Rb20 O14 -1_655 . 1_655 130.6(5) n
    O12 Rb20 O17 -1_655 . 1_655 89.5(4) n
    O13 Rb20 O14 1_555 . 1_655 69.8(3)   n
    O13 Rb20 O17 1_555 . 1_655 75.4(5) n
    O14 Rb20 O17 1_655 . 1_655 55.0(4) n
    O11 Rb21 O13 1_555 . 1_445 96.0(5) n
    O11 Rb21 O13 1_555 . -1_556 158.9(5) n
    O11 Rb21 O14 1_555 . 1_545 77.0(5) n
    O11 Rb21 O14 1_555 . -1_556 138.7(4) n
    O11 Rb21 O15 1_555 . 1_555 67.5(3)   n
    O11 Rb21 O16 1_555 . 1_455 80.2(5) n
    O13 Rb21 O13 1_445 . -1_556 94.5(4)   n
    O13 Rb21 O14 1_445 . 1_545 70.6(3)   n
    O13 Rb21 O14 1_445 . -1_556 123.3(6) n
    O13 Rb21 O15 1_445 . 1_555 162.7(5) n
    O13 Rb21 O16 1_445 . 1_455 106.4(5) n
    O13 Rb21 O14 -1_556 . 1_545 123.9(6) n
    O13 Rb21 O14 -1_556 . -1_556 41.01(19) n
    O13 Rb21 O15 -1_556 . 1_555 102.7(3)   n
    O13 Rb21 O16 -1_556 . 1_455 79.4(5) n
    O14 Rb21 O14 1_545 . -1_556 102.9(3)   n
    O14 Rb21 O15 1_545 . 1_555 99.4(5) n
    O14 Rb21 O16 1_545 . 1_455 156.4(4) n
    O14 Rb21 O15 -1_556 . 1_555 71.9(4) n
    O14 Rb21 O16 -1_556 . 1_455 98.0(4) n
    O15 Rb21 O16 1_555 . 1_455 76.9(3)   n
data_kadu1685_DFT
_audit_creation_method     'Materials Studio'
_database_code_depnum_ccdc_archive     'CCDC 1901421'
_chemical_formula_moiety     C6H5NaO7Rb2
_chemical_formula_sum     "C6 H5 Na O7 Rb2"
_chemical_formula_iupac     C6H5NaO7Rb2
_chemical_formula_weight     383.02
_symmetry_cell_setting     triclinic
_symmetry_space_group_name_H-M     'P-1'
loop_
    _symmetry_equiv_pos_as_xyz
    x,y,z
    -x,-y,-z
_cell_length_a     5.5917
_cell_length_b     7.8862
_cell_length_c     11.6133
_cell_angle_alpha     83.4560
_cell_angle_beta     89.2430
_cell_angle_gamma     84.4880
_cell_volume     506.42
_cell_formula_units_Z     2
loop_
    _atom_site_type_symbol
    _atom_site_label
    _atom_site_fract_x
    _atom_site_fract_y
    _atom_site_fract_z
    _atom_site_U_iso_or_equiv
    _atom_site_adp_type
    _atom_site_occupancy
    C C1 0.12954 -0.24091 0.13258 0.01020 Uiso 1.00
    C C2 0.26324 -0.07916 0.13201 0.02320 Uiso 1.00
    C C3 0.17418 0.04028 0.22411 0.02320 Uiso 1.00
    C C4 0.29971 0.20638 0.20696 0.02320 Uiso 1.00
    C C5 0.27264 0.31378 0.31043 0.01020 Uiso 1.00
    C C6 0.24131 -0.05121 0.34701 0.01020 Uiso 1.00
    H H7 0.23583 -0.00707 0.04568 0.03000 Uiso 1.00
    H H8 0.45556 -0.11740 0.14158 0.03000 Uiso 1.00
    H H9 0.22830 0.28512 0.12888 0.03000 Uiso 1.00
    H H10 0.48942 0.17037 0.19211 0.03000 Uiso 1.00
    O O11 -0.09135 -0.22959 0.16288 0.01020 Uiso 1.00
    O O12 0.24168 -0.37299 0.09935 0.01020 Uiso 1.00
    O O13 0.46259 0.36227 0.34992 0.01020 Uiso 1.00
    O O14 0.06361 0.34542 0.35028 0.01020 Uiso 1.00
    O O15 0.07766 -0.11340 0.40960 0.01020 Uiso 1.00
    O O16 0.45856 -0.05647 0.37654 0.01020 Uiso 1.00
    O O17 -0.07963 0.08108 0.21210 0.01020 Uiso 1.00
    H H18 -0.13612 -0.03134 0.19953 0.01300 Uiso 1.00
    Na Na19 -0.23798 0.12272 0.40262 0.01000 Uiso 1.00
    Rb Rb20 0.74402 0.44949 0.13375 0.02240 Uiso 1.00
    Rb Rb21 -0.24917 -0.36450 0.40909 0.02240 Uiso 1.00
loop_
    _geom_bond_atom_site_label_1
    _geom_bond_atom_site_label_2
    _geom_bond_site_symmetry_2
    _geom_bond_distance
    C1 C2 . 1.539
    C1 O11 . 1.277
    C1 O12 . 1.260
    C2 C3 . 1.551
    C2 H7 . 1.100
    C2 H8 . 1.092
    C3 C4 . 1.537
    C3 C6 . 1.558
    C3 O17 . 1.430
    C4 C5 . 1.545
    C4 H9 . 1.096
    C4 H10 . 1.088
    C5 O13 . 1.271
    C5 O14 . 1.264
    C6 O15 . 1.262
    C6 O16 . 1.262
    O11 Rb20 1_445 2.832
    O11 Rb21 . 3.083
    O12 Rb20 1_545 3.026
    O12 Rb20 1_445 3.233
    O12 Rb20 2_655 2.838
    O13 Na19 1_655 2.429
    O13 Rb20 . 2.994
    O13 Rb21 2_556 3.029
    O13 Rb21 1_665 2.957
    O14 Na19 . 2.568
    O14 Rb20 1_455 3.091
    O14 Rb21 2_556 3.018
    O14 Rb21 1_565 2.884
    O15 Na19 2_556 2.359
    O15 Rb21 . 2.821
    O16 Na19 1_655 2.354
    O16 Rb21 1_655 2.785
    O17 H18 . 0.996
    O17 Na19 . 2.418
    O17 Rb20 1_455 3.019
    Na19 O15 2_556 2.359
    Na19 O13 1_455 2.429
    Na19 O16 1_455 2.354
    Rb20 O12 1_565 3.026
    Rb20 O14 1_655 3.091
    Rb20 O17 1_655 3.019
    Rb20 O11 1_665 2.832
    Rb20 O12 1_665 3.233
    Rb20 O12 2_655 2.838
    Rb21 O16 1_455 2.785
    Rb21 O13 2_556 3.029
    Rb21 O14 2_556 3.018
    Rb21 O13 1_445 2.957
    Rb21 O14 1_545 2.884
loop_
    _geom_hbond_atom_site_label_D
    _geom_hbond_atom_site_label_H
    _geom_hbond_atom_site_label_A
    _geom_hbond_distance_DH
    _geom_hbond_distance_HA
    _geom_hbond_distance_DA
    _geom_hbond_angle_DHA
    O17 H18 O11 0.996 1.662 2.585 152.3
    C4 H10 O17 1.088 2.451 3.515 165.5
data_KADU1681_publ
_audit_creation_method     "from EXP file using GSAS2CIF"
_journal_data_validation_number     ?
_journal_date_recd_electronic     2019-01-14
_journal_date_accepted     2019-03-05
_journal_name_full     'Acta Crystallographica, Section E'
_journal_year     2019
_journal_volume     75
_journal_issue      4
_journal_page_first     432
_journal_page_last     437
_journal_paper_category     GM
_journal_coeditor_code     VN2141
_publ_contact_author_name     ?
_publ_contact_author_address     ?
_publ_contact_author_email     ?
_publ_contact_author_fax     ?
_publ_contact_author_phone     ?
_publ_section_title     ?
_publ_section_title_footnote     ?
loop_
    _publ_author_name
    _publ_author_footnote
    _publ_author_address
    ? ? ?
_publ_section_synopsis     ?
_pd_block_id     2019-01-05T14:38|KADU1681|James_A._Kaduk|iitd26
_database_code_depnum_ccdc_archive     'CCDC 1901423'
_chemical_name_systematic
;
Poly[diaqua(\m-citrato)dirubidium(I)sodium(I)]
;
_chemical_name_common     'sodium dirubidium citrate dihydrate'
_chemical_formula_moiety     C6H9NaO9Rb2
_chemical_formula_sum     "C6 H9 Na O9 Rb2"
_chemical_formula_structural     NaRb2C6H5O7(H2O)2
_chemical_formula_analytical     ?
_chemical_formula_iupac     '[Na Rb2 (C6 H5 O7) (H2 O)2]'
_chemical_formula_weight     419.05
_chemical_melting_point     ?
_chemical_compound_source     ?
_symmetry_cell_setting     orthorhombic
_symmetry_space_group_name_H-M     "P n a 21"
_symmetry_space_group_name_Hall     'P 2c -2n'
loop_
    _symmetry_equiv_pos_site_id
    _symmetry_equiv_pos_as_xyz
    1 +x,+y,+z
    2 -x+1/2,+y+1/2,+z+1/2
    3 +x+1/2,-y+1/2,+z
    4 -x,-y,+z+1/2
_cell_length_a     12.1101(3)
_cell_length_b     17.2422(5)
_cell_length_c     5.73715(18)
_cell_angle_alpha     90.0
_cell_angle_beta     90.0
_cell_angle_gamma     90.0
_cell_volume     1197.94(8)
_cell_formula_units_Z     4
_cell_measurement_temperature     300
_cell_special_details     ?
_exptl_crystal_density_diffrn     2.342
_exptl_crystal_density_meas     ?
_exptl_crystal_density_method     ?
_exptl_crystal_F_000     ?
_pd_char_colour     ?
_pd_char_particle_morphology     ?
_exptl_absorpt_process_details
;   GSAS Absorption/surface roughness correction: function number 0
 No correction is applied.
;
_exptl_absorpt_correction_T_min     1.00000
_exptl_absorpt_correction_T_max     1.00000
_exptl_special_details     ?
_diffrn_ambient_temperature     300
_diffrn_source     'sealed X-ray tube'
loop_
    _diffrn_radiation_type
    _diffrn_radiation_wavelength
    K\a~1~ 1.540593
    K\a~2~ 1.544451
_diffrn_radiation_monochromator     'Ni filter'
_diffrn_measurement_device_type     'Bruker D2 Phaser'
_diffrn_detector     'Si strip'
_pd_instr_dist_src/mono     ?
_pd_instr_dist_mono/spec     ?
_pd_instr_dist_src/spec     141.5
_pd_instr_dist_spec/anal     ?
_pd_instr_dist_anal/detc     141.5
_pd_instr_dist_spec/detc     ?
_pd_instr_location     ?
_diffrn_radiation_probe     x-ray
loop_
    _refln_index_h
    _refln_index_k
    _refln_index_l
    _pd_refln_wavelength_id
    _refln_observed_status
    _refln_F_squared_meas
    _refln_F_squared_calc
    _refln_phase_calc
    _refln_d_spacing
    _gsas_i100_meas
    1 1 0 1 o 5388.381 5208.157 -180.00 9.91002 100.00
    1 1 0 2 o 5394.517 5208.157 -180.00 9.91002 49.81
    0 2 0 1 o 5973.227 6134.928 180.00 8.62108 41.35
    0 2 0 2 o 5864.717 6134.928 180.00 8.62108 20.17
    1 2 0 1 o 3487.705 3859.898 -180.00 7.02321 33.85
    1 2 0 2 o 3428.595 3859.898 -180.00 7.02321 16.56
    2 0 0 1 o -1.733 1.563 180.00 6.05506 0.00
    2 0 0 2 o -1.733 1.563 180.00 6.05506 0.00
    2 1 0 1 o 7513.174 8296.150 -180.00 5.71302 43.34
    2 1 0 2 o 7498.941 8296.150 -180.00 5.71302 21.51
    0 1 1 1 o 1345.503 537.999 27.49 5.44371 3.98
    0 1 1 2 o 728.491 537.999 27.49 5.44371 1.07
    1 3 0 1 o 3156.164 3494.602 0.00 5.19230 15.43
    1 3 0 2 o 3184.306 3494.602 0.00 5.19230 7.75
    2 2 0 1 o 393.263 322.697 0.00 4.95501 1.71
    2 2 0 2 o 395.645 322.697 0.00 4.95501 0.86
    1 1 1 1 o 3231.219 2539.202 53.95 4.96513 18.30
    1 1 1 2 o 3007.980 2539.202 53.95 4.96513 8.48
    1 2 1 1 o 1337.542 1424.829 -67.37 4.44313 6.24
    1 2 1 2 o 1438.279 1424.829 -67.37 4.44313 3.36
    0 4 0 1 o 3270.168 15.797 0.00 4.31054 5.87
    0 4 0 2 o 1233.863 15.797 0.00 4.31054 1.10
    2 3 0 1 o 2941.566 3514.336 0.00 4.16854 9.33
    2 3 0 2 o 3144.944 3514.336 0.00 4.16854 4.97
    2 0 1 1 o 645.973 721.418 -103.56 4.16463 1.38
    2 0 1 2 o 666.979 721.418 -103.56 4.16463 0.71
    1 4 0 1 o 297.363 332.057 180.00 4.06095 1.07
    1 4 0 2 o 310.145 332.057 180.00 4.06095 0.55
    0 3 1 1 o 12198.720 13293.503 78.86 4.06039 27.06
    0 3 1 2 o 12640.583 13293.503 78.86 4.06039 13.97
    2 1 1 1 o 20427.590 21483.596 85.84 4.04822 86.08
    2 1 1 2 o 19226.926 21483.596 85.84 4.04822 40.20
    3 1 0 1 o 648.447 351.010 -180.00 3.93043 1.67
    3 1 0 2 o 489.268 351.010 -180.00 3.93043 0.61
    1 3 1 1 o 4717.378 4909.156 65.57 3.84976 19.46
    1 3 1 2 o 4358.393 4909.156 65.57 3.84976 8.92
    2 2 1 1 o 1659.196 1840.984 88.64 3.75000 6.35
    2 2 1 2 o 1603.158 1840.984 88.64 3.75000 3.05
    3 2 0 1 o 10733.663 9770.880 0.00 3.65579 25.22
    3 2 0 2 o 10228.132 9770.880 0.00 3.65579 11.94
    2 4 0 1 o 26100.943 26396.129 -180.00 3.51160 57.95
    2 4 0 2 o 24520.137 26396.129 -180.00 3.51160 27.03
    2 3 1 1 o 2380.599 2324.134 -76.72 3.37235 7.72
    2 3 1 2 o 2145.656 2324.134 -76.72 3.37235 3.45
    1 5 0 1 o 665.764 699.132 0.00 3.31659 1.43
    1 4 1 1 o 26974.932 28095.908 65.62 3.31462 89.30
    1 5 0 2 o 656.158 699.132 0.00 3.31659 0.70
    1 4 1 2 o 26027.805 28095.908 65.62 3.31462 42.84
    3 3 0 1 o 2110.784 2355.230 0.00 3.30334 3.73
    3 3 0 2 o 1861.716 2355.230 0.00 3.30334 1.61
    3 1 1 1 o 394.142 551.563 -169.00 3.24249 1.21
    3 1 1 2 o 497.999 551.563 -169.00 3.24249 0.76
    3 2 1 1 o 1495.851 1308.797 -113.81 3.08306 4.03
    3 2 1 2 o 1247.608 1308.797 -113.81 3.08306 1.66
    4 0 0 1 o 21314.834 18041.033 0.00 3.02753 16.37
    4 0 0 2 o 18960.588 18041.033 0.00 3.02753 7.22
    2 5 0 1 o 953.828 873.474 180.00 2.99655 1.50
    2 4 1 1 o 3039.446 2746.970 -79.81 2.99509 8.02
    2 5 0 2 o 992.387 873.474 180.00 2.99655 0.77
    2 4 1 2 o 3103.130 2746.970 -79.81 2.99509 4.08
    4 1 0 1 o 28.248 23.296 180.00 2.98191 0.07
    4 1 0 2 o 33.919 23.296 180.00 2.98191 0.04
    3 4 0 1 o 4118.044 4230.257 -180.00 2.94644 6.14
    0 5 1 1 o 66208.73 63058.83 -99.61 2.95561 89.49
    3 4 0 2 o 3992.284 4230.257 -180.00 2.94644 2.96
    0 5 1 2 o 61714.66 63058.83 -99.61 2.95561 41.44
    1 5 1 1 o 12466.257 10890.571 -68.56 2.87133 31.95
    1 5 1 2 o 12936.228 10890.571 -68.56 2.87133 16.49
    3 3 1 1 o 822.885 668.276 -37.92 2.86272 2.11
    0 6 0 1 o 1019.769 910.890 0.00 2.87369 0.75
    4 2 0 1 o 10930.368 8593.982 -180.00 2.85651 15.12
    3 3 1 2 o 885.760 668.276 -37.92 2.86272 1.13
    0 0 2 1 o 120444.19 105598.68 -23.72 2.86858 40.58
    0 6 0 2 o 1048.988 910.890 0.00 2.87369 0.38
    4 2 0 2 o 14883.612 8593.982 -180.00 2.85651 10.25
    0 0 2 2 o 122174.43 105598.68 -23.72 2.86858 20.47
    1 6 0 1 o 2163.949 1505.696 -180.00 2.79605 2.95
    1 6 0 2 o 2231.091 1505.696 -180.00 2.79605 1.51
    1 1 2 1 o 7179.581 5500.470 126.16 2.75546 9.67
    1 1 2 2 o 6866.871 5500.470 126.16 2.75546 4.60
    0 2 2 1 o 30297.592 22818.309 -176.92 2.72186 20.20
    0 2 2 2 o 27824.729 22818.309 -176.92 2.72186 9.21
    4 3 0 1 o 18912.346 18476.775 -180.00 2.67862 22.60
    4 3 0 2 o 17730.895 18476.775 -180.00 2.67862 10.52
    4 0 1 1 o 54295.55 54216.63 101.47 2.67758 56.82
    4 0 1 2 o 50705.19 54216.63 101.47 2.67758 26.36
    2 5 1 1 o 904.571 1055.729 -142.30 2.65608 1.94
    2 5 1 2 o 1103.948 1055.729 -142.30 2.65608 1.18
    1 2 2 1 o 621.708 703.759 -30.94 2.65561 0.85
    1 2 2 2 o 757.981 703.759 -30.94 2.65561 0.51
    4 1 1 1 o 9695.562 8618.805 70.76 2.64587 20.09
    4 1 1 2 o 10694.268 8618.805 70.76 2.64587 11.02
    3 5 0 1 o 26797.803 22760.396 -180.00 2.62196 31.75
    3 4 1 1 o 365.902 315.695 122.25 2.62099 0.75
    3 5 0 2 o 26924.504 22760.396 -180.00 2.62196 15.86
    3 4 1 2 o 373.580 315.695 122.25 2.62099 0.38
    2 6 0 1 o 21725.943 21517.545 0.00 2.59615 25.02
    2 6 0 2 o 21496.475 21517.545 0.00 2.59615 12.31
    2 0 2 1 o 5673.627 5630.295 -70.14 2.59238 3.67
    2 0 2 2 o 5632.997 5630.295 -70.14 2.59238 1.81
    4 2 1 1 o 25595.809 25185.686 -113.91 2.55709 49.15
    2 1 2 1 o 11518.973 11636.196 -177.14 2.56356 14.52
    4 2 1 2 o 25608.982 25185.686 -113.91 2.55709 24.45
    2 1 2 2 o 11915.092 11636.196 -177.14 2.56356 7.47
    1 6 1 1 o 431.372 217.263 -126.50 2.51344 0.86
    1 6 1 2 o 284.078 217.263 -126.50 2.51344 0.28
    1 3 2 1 o 5480.020 3751.378 -2.45 2.51087 6.88
    1 3 2 2 o 4931.227 3751.378 -2.45 2.51087 3.07
    4 4 0 1 o 2263.276 1654.109 180.00 2.47750 2.31
    2 2 2 2 o 1021.505 791.046 -21.31 2.48257 0.63
    2 2 2 1 o 960.273 791.046 -21.31 2.48257 1.18
    4 4 0 2 o 4228.998 1654.109 180.00 2.47750 2.15
    4 3 1 1 o 5386.519 4496.804 58.18 2.42711 9.55
    4 3 1 2 o 4766.626 4496.804 58.18 2.42711 4.20
    1 7 0 1 o 12301.054 10969.051 -180.00 2.41374 12.24
    1 7 0 2 o 12671.521 10969.051 -180.00 2.41374 6.27
    5 1 0 1 o 414.712 283.871 0.00 2.39848 0.41
    3 5 1 1 o 7167.622 6411.678 80.52 2.38473 12.64
    5 1 0 2 o 399.070 283.871 0.00 2.39848 0.20
    0 4 2 1 o 1843.854 1680.966 34.94 2.38811 1.12
    3 5 1 2 o 8444.451 6411.678 80.52 2.38473 7.39
    0 4 2 2 o 1993.843 1680.966 34.94 2.38811 0.60
    2 6 1 1 o 7497.149 5142.801 98.94 2.36525 12.78
    2 3 2 1 o 658.240 468.529 -11.38 2.36311 0.76
    2 6 1 2 o 7176.778 5142.801 98.94 2.36525 6.07
    2 3 2 2 o 677.411 468.529 -11.38 2.36311 0.39
    3 6 0 1 o 2859.130 1915.042 -180.00 2.34107 2.74
    3 6 0 2 o 2525.381 1915.042 -180.00 2.34107 1.21
    1 4 2 1 o 74.746 47.234 79.46 2.34299 0.09
    1 4 2 2 o 61.465 47.234 79.46 2.34299 0.04
    5 2 0 1 o 13886.831 10559.897 0.00 2.33175 12.10
    5 2 0 2 o 15425.896 10559.897 0.00 2.33175 6.68
    3 1 2 1 o 1940.371 1430.693 -163.49 2.31709 2.18
    3 1 2 2 o 2178.903 1430.693 -163.49 2.31709 1.22
    4 5 0 1 o 44778.36 40250.91 0.00 2.27513 37.80
    2 7 0 1 o 1056.593 858.036 180.00 2.28161 0.96
    4 5 0 2 o 45305.64 40250.91 0.00 2.27513 19.02
    2 7 0 2 o 943.084 858.036 180.00 2.28161 0.43
    4 4 1 1 o 2611.071 2377.345 117.65 2.27449 3.98
    4 4 1 2 o 2619.611 2377.345 117.65 2.27449 1.99
    0 7 1 1 o 12541.584 11623.677 83.08 2.26338 9.77
    0 7 1 2 o 10421.334 11623.677 83.08 2.26338 4.01
    3 2 2 1 o 1482.162 1688.457 -73.26 2.25676 1.62
    3 2 2 2 o 1084.372 1688.457 -73.26 2.25676 0.58
    5 3 0 1 o 5639.658 6312.331 0.00 2.23193 4.54
    5 3 0 2 o 6060.819 6312.331 0.00 2.23193 2.42
    1 7 1 1 o 6029.292 6242.219 64.92 2.22485 9.27
    2 4 2 1 o 19612.947 18434.363 170.71 2.22157 21.46
    1 7 1 2 o 7124.574 6242.219 64.92 2.22485 5.45
    2 4 2 2 o 22983.797 18434.363 170.71 2.22157 12.54
    5 1 1 1 o 690.910 429.488 106.41 2.21288 1.05
    5 1 1 2 o 1598.132 429.488 106.41 2.21288 1.17
    3 6 1 1 o 655.900 812.971 162.88 2.16756 0.95
    3 6 1 2 o 791.815 812.971 162.88 2.16756 0.57
    1 5 2 1 o 2053.195 3041.001 43.35 2.16963 2.30
    3 3 2 1 o 12355.000 14454.903 -16.53 2.16591 12.78
    1 5 2 2 o 2846.688 3041.001 43.35 2.16963 1.58
    3 3 2 2 o 14404.546 14454.903 -16.53 2.16591 7.43
    5 2 1 1 o 13795.195 13734.785 -97.13 2.16015 18.65
    0 8 0 1 o 1361.095 1347.151 0.00 2.15527 0.52
    5 2 1 2 o 13644.893 13734.785 -97.13 2.16015 9.17
    0 8 0 2 o 993.712 1347.151 0.00 2.15527 0.19
    4 5 1 1 o 4074.848 4117.108 -83.42 2.11490 5.23
    1 8 0 1 o 1385.969 1796.918 0.00 2.12193 0.95
    2 7 1 1 o 1789.598 2231.047 142.24 2.12010 2.54
    5 4 0 1 o 2606.877 2296.586 180.00 2.11153 1.77
    4 5 1 2 o 4922.685 4117.108 -83.42 2.11490 3.16
    1 8 0 2 o 1694.139 1796.918 0.00 2.12193 0.59
    2 7 1 2 o 2227.084 2231.047 142.24 2.12010 1.56
    5 4 0 2 o 2791.732 2296.586 180.00 2.11153 0.95
    3 7 0 1 o 694.561 599.557 -180.00 2.10263 0.52
    3 7 0 2 o 872.106 599.557 -180.00 2.10263 0.32
    4 6 0 1 o 4099.623 3669.621 0.00 2.08427 2.83
    4 6 0 2 o 4559.891 3669.621 0.00 2.08427 1.57
    4 0 2 1 o 7243.317 6221.576 -7.96 2.08232 3.45
    5 3 1 1 o 4747.867 3888.178 60.91 2.08007 5.87
    4 0 2 2 o 7934.098 6221.576 -7.96 2.08232 1.88
    5 3 1 2 o 4966.121 3888.178 60.91 2.08007 3.05
    2 5 2 1 o 933.182 715.378 -44.33 2.07215 0.98
    4 1 2 1 o 766.909 480.297 -21.69 2.06730 0.73
    2 5 2 2 o 1195.175 715.378 -44.33 2.07215 0.62
    4 1 2 2 o 850.640 480.297 -21.69 2.06730 0.40
    3 4 2 1 o 3813.564 4125.208 150.83 2.05536 3.69
    3 4 2 2 o 2766.518 4125.208 150.83 2.05536 1.32
    2 8 0 1 o 1249.255 1771.969 180.00 2.03048 0.80
    0 6 2 1 o 60.948 86.420 166.21 2.03020 0.04
    2 8 0 2 o 1787.912 1771.969 180.00 2.03048 0.58
    0 6 2 2 o 89.243 86.420 166.21 2.03020 0.03
    4 2 2 1 o 4874.579 4684.063 157.07 2.02411 4.55
    4 2 2 2 o 5207.328 4684.063 157.07 2.02411 2.42
    6 0 0 1 o 2.588 0.178 0.00 2.01835 0.01
    6 0 0 2 o 10.177 0.178 0.00 2.01835 0.00
    1 6 2 1 o 3202.726 2584.929 175.14 2.00226 3.02
    6 1 0 1 o 13432.944 10804.620 -180.00 2.00466 7.98
    1 6 2 2 o 2353.743 2584.929 175.14 2.00226 1.09
    6 1 0 2 o 12097.912 10804.620 -180.00 2.00466 3.56
    1 8 1 1 o 984.701 1967.473 -130.48 1.99017 1.11
    5 5 0 1 o 1782.796 2900.148 0.00 1.98200 1.07
    5 4 1 1 o 833.728 1278.236 61.61 1.98158 0.84
    1 8 1 2 o 1041.127 1967.473 -130.48 1.99017 0.59
    5 5 0 2 o 2541.334 2900.148 0.00 1.98200 0.76
    5 4 1 2 o 1150.281 1278.236 61.61 1.98158 0.59
    3 7 1 1 o 2010.559 1869.713 -94.69 1.97422 2.24
    3 7 1 2 o 2663.205 1869.713 -94.69 1.97422 1.49
    4 6 1 1 o 20.872 18.422 -138.78 1.95900 0.02
    6 2 0 1 o 4749.470 2938.927 -180.00 1.96521 2.74
    4 6 1 2 o 17.499 18.422 -138.78 1.95900 0.01
    6 2 0 2 o 3684.431 2938.927 -180.00 1.96521 1.05
    4 3 2 1 o 9897.166 9769.271 176.76 1.95778 8.66
    4 3 2 2 o 8900.203 9769.271 176.76 1.95778 3.86
    3 5 2 1 o 4377.741 2223.868 156.82 1.93533 3.83
    3 5 2 2 o 3155.603 2223.868 156.82 1.93533 1.36
    2 6 2 1 o 14497.742 15138.168 -6.71 1.92488 12.63
    2 6 2 2 o 12779.029 15138.168 -6.71 1.92488 5.51
    4 7 0 1 o 2905.872 2952.829 -180.00 1.91068 1.58
    2 8 1 1 o 5880.047 6391.523 -99.37 1.91413 6.53
    4 7 0 2 o 2783.627 2952.829 -180.00 1.91068 0.75
    2 8 1 2 o 6263.917 6391.523 -99.37 1.91413 3.45
    3 8 0 1 o 455.838 589.573 -180.00 1.90125 0.27
    6 3 0 1 o 2318.333 2713.311 0.00 1.90434 1.21
    3 8 0 2 o 512.706 589.573 -180.00 1.90125 0.15
    6 3 0 2 o 2146.160 2713.311 0.00 1.90434 0.55
    6 0 1 1 o 764.148 949.301 -88.57 1.90397 0.41
    0 1 3 1 o 1236.187 1690.650 -108.78 1.90073 0.34
    6 0 1 2 o 726.221 949.301 -88.57 1.90397 0.19
    6 1 1 1 o 157.463 178.300 14.40 1.89246 0.16
    1 9 0 1 o 9361.940 10373.266 0.00 1.89226 5.24
    0 1 3 2 o 1506.691 1690.650 -108.78 1.90073 0.20
    6 1 1 2 o 188.724 178.300 14.40 1.89246 0.10
    1 9 0 2 o 11069.113 10373.266 0.00 1.89226 3.09
    5 5 1 1 o -0.677 201.361 -39.62 1.87336 0.00
    5 5 1 2 o -0.677 201.361 -39.62 1.87336 0.00
    4 4 2 1 o 73.048 448.902 121.33 1.87500 0.05
    1 1 3 1 o 9.118 14.916 -67.59 1.87774 0.00
    4 4 2 2 o 13.498 448.902 121.33 1.87500 0.00
    1 1 3 2 o 0.906 14.916 -67.59 1.87774 0.00
    6 2 1 1 o 53.306 51.365 56.60 1.85917 0.04
    5 6 0 1 o -6.965 130.050 0.00 1.85197 0.00
    6 2 1 2 o 8.329 51.365 56.60 1.85917 0.00
    5 6 0 2 o 64.453 130.050 0.00 1.85197 0.02
    1 7 2 1 o 2506.630 4086.262 145.58 1.84690 1.98
    1 2 3 1 o 1289.736 1833.260 -124.09 1.84520 0.62
    1 7 2 2 o 3002.680 4086.262 145.58 1.84690 1.19
    1 2 3 2 o 1557.650 1833.260 -124.09 1.84520 0.38
    5 1 2 1 o 443.375 462.361 -83.97 1.84004 0.37
    5 1 2 2 o 1339.809 462.361 -83.97 1.84004 0.54
    6 4 0 1 o 61.482 69.098 180.00 1.82790 0.03
    2 9 0 1 o 3652.936 4066.860 -180.00 1.82655 1.91
    6 4 0 2 o 58.565 69.098 180.00 1.82790 0.02
    2 9 0 2 o 3088.656 4066.860 -180.00 1.82655 0.80
    2 0 3 1 o 1383.093 1641.802 51.36 1.82359 0.38
    3 6 2 1 o 62.635 55.496 157.29 1.81373 0.06
    2 0 3 2 o 1643.044 1641.802 51.36 1.82359 0.22
    4 7 1 1 o 1866.603 1669.644 69.50 1.81279 1.73
    0 9 1 1 o 1175.924 1146.147 -34.74 1.81716 0.59
    3 6 2 2 o 62.365 55.496 157.29 1.81373 0.03
    0 3 3 1 o 1288.348 1181.195 99.85 1.81457 0.32
    4 7 1 2 o 1825.419 1669.644 69.50 1.81279 0.84
    2 1 3 1 o 9881.149 9024.141 79.99 1.81348 4.98
    0 9 1 2 o 1287.181 1146.147 -34.74 1.81716 0.32
    3 8 1 1 o 14447.156 13195.085 -98.36 1.80473 13.43
    0 3 3 2 o 1309.445 1181.195 99.85 1.81457 0.16
    5 2 2 1 o 3773.518 3430.638 -44.33 1.80939 2.85
    2 1 3 2 o 9838.048 9024.141 79.99 1.81348 2.46
    6 3 1 1 o 3063.688 2796.084 87.08 1.80737 2.78
    3 8 1 2 o 14663.693 13195.085 -98.36 1.80473 6.78
    5 2 2 2 o 3732.346 3430.638 -44.33 1.80939 1.40
    6 3 1 2 o 3211.816 2796.084 87.08 1.80737 1.45
    1 9 1 1 o 1603.504 1415.704 -87.88 1.79704 1.47
    1 3 3 1 o 4656.292 4378.866 72.73 1.79454 2.42
    1 9 1 2 o 1571.998 1415.704 -87.88 1.79704 0.72
    1 3 3 2 o 4038.494 4378.866 72.73 1.79454 1.04
    4 5 2 1 o 10911.090 10875.086 -13.76 1.78254 8.07
    2 7 2 1 o 633.144 701.146 -29.01 1.78565 0.50
    2 2 3 1 o 3283.307 3497.238 88.23 1.78412 1.68
    4 5 2 2 o 15527.532 10875.086 -13.76 1.78254 5.76
    2 7 2 2 o 750.970 701.146 -29.01 1.78565 0.30
    2 2 3 2 o 4197.348 3497.238 88.23 1.78412 1.07
    5 6 1 1 o 856.912 1008.448 -75.88 1.76243 0.73
    5 6 1 2 o 2443.681 1008.448 -75.88 1.76243 1.06
    5 3 2 1 o 733.798 827.350 -118.71 1.76154 0.54
    4 8 0 1 o 905.648 302.537 0.00 1.75580 0.43
    5 3 2 2 o 2361.261 827.350 -118.71 1.76154 0.86
    4 8 0 2 o 905.459 302.537 0.00 1.75580 0.21
    6 5 0 1 o 325.903 226.081 -180.00 1.74192 0.15
    6 4 1 1 o 8535.893 6285.834 -81.15 1.74164 7.00
    2 9 1 1 o 4093.537 3160.747 108.81 1.74047 3.58
    6 5 0 2 o 274.326 226.081 -180.00 1.74192 0.06
    6 4 1 2 o 7357.597 6285.834 -81.15 1.74164 2.98
    2 9 1 2 o 3489.792 3160.747 108.81 1.74047 1.52
    2 3 3 1 o 1154.511 960.580 -91.29 1.73820 0.56
    3 9 0 1 o 12.485 12.193 180.00 1.73077 0.01
    2 3 3 2 o 974.740 960.580 -91.29 1.73820 0.23
    5 7 0 1 o 9202.506 7857.262 180.00 1.72699 4.00
    3 9 0 2 o 14.973 12.193 180.00 1.73077 0.00
    1 4 3 1 o 7679.742 7703.240 36.30 1.73014 3.88
    5 7 0 2 o 11276.331 7857.262 180.00 1.72699 2.45
    1 4 3 2 o 9409.780 7703.240 36.30 1.73014 2.36
    0 10 0 1 o 2223.045 1632.596 180.00 1.72422 0.49
    0 8 2 1 o 1201.639 818.041 163.82 1.72311 0.47
    7 1 0 1 o 395.004 264.141 180.00 1.72137 0.16
    0 10 0 2 o 2753.991 1632.596 180.00 1.72422 0.30
    3 1 3 1 o 810.963 453.458 -178.89 1.71963 0.40
    0 8 2 2 o 1544.840 818.041 163.82 1.72311 0.29
    7 1 0 2 o 429.317 264.141 180.00 1.72137 0.09
    3 1 3 2 o 856.784 453.458 -178.89 1.71963 0.21
    1 10 0 1 o 7168.232 6164.285 -180.00 1.70700 3.13
    1 8 2 1 o 4997.536 4087.523 1.10 1.70593 3.51
    5 4 2 1 o 3515.865 3028.035 148.16 1.70051 2.36
    1 10 0 2 o 7511.310 6164.285 -180.00 1.70700 1.63
    1 8 2 2 o 4858.336 4087.523 1.10 1.70593 1.69
    5 4 2 2 o 2435.324 3028.035 148.16 1.70051 0.80
    3 7 2 1 o 654.818 831.188 117.53 1.69585 0.46
    3 7 2 2 o 535.610 831.188 117.53 1.69585 0.19
    7 2 0 1 o 397.849 504.765 0.00 1.69620 0.15
    3 2 3 1 o 3698.156 4734.960 -130.82 1.69454 1.80
    7 2 0 2 o 356.109 504.765 0.00 1.69620 0.07
    4 6 2 1 o 1381.645 2499.443 -34.36 1.68618 0.92
    3 2 3 2 o 2321.188 4734.960 -130.82 1.69454 0.56
    4 6 2 2 o 1317.416 2499.443 -34.36 1.68618 0.44
    4 8 1 1 o 289.713 799.022 -167.70 1.67894 0.26
    4 8 1 2 o 525.428 799.022 -167.70 1.67894 0.22
    2 4 3 1 o 571.304 1388.942 -96.22 1.67948 0.25
    2 4 3 2 o 769.061 1388.942 -96.22 1.67948 0.17
    0 5 3 1 o 9532.807 8610.531 -119.95 1.67243 2.28
    6 5 1 1 o 2702.655 2386.085 -92.88 1.66679 2.00
    0 5 3 2 o 9527.192 8610.531 -119.95 1.67243 1.13
    6 5 1 2 o 2081.582 2386.085 -92.88 1.66679 0.76
    2 10 0 1 o 114.109 132.066 180.00 1.65829 0.04
    3 9 1 1 o 7547.159 8036.622 71.31 1.65701 5.85
    2 10 0 2 o 140.414 132.066 180.00 1.65829 0.03
    5 7 1 1 o 1006.630 953.288 -96.84 1.65369 0.74
    3 9 1 2 o 8574.157 8036.622 71.31 1.65701 3.31
    2 8 2 1 o 798.605 878.334 -135.74 1.65731 0.53
    1 5 3 1 o 1578.190 1638.855 -98.40 1.65670 0.75
    7 3 0 1 o 905.318 931.478 0.00 1.65659 0.34
    6 6 0 1 o 114.228 107.451 0.00 1.65167 0.04
    3 3 3 1 o 1898.001 1741.877 -93.77 1.65504 0.95
    5 7 1 2 o 899.488 953.288 -96.84 1.65369 0.33
    2 8 2 2 o 930.477 878.334 -135.74 1.65731 0.31
    1 5 3 2 o 1775.970 1638.855 -98.40 1.65670 0.42
    7 3 0 2 o 1001.230 931.478 0.00 1.65659 0.19
    6 6 0 2 o 94.912 107.451 0.00 1.65167 0.02
    3 3 3 2 o 1884.554 1741.877 -93.77 1.65504 0.47
    6 0 2 1 o 415.171 385.478 92.50 1.65070 0.15
    7 1 1 1 o 617.163 715.093 -77.74 1.64876 0.42
    6 0 2 2 o 363.917 385.478 92.50 1.65070 0.06
    7 1 1 2 o 623.445 715.093 -77.74 1.64876 0.21
    6 1 2 1 o 10553.236 13760.947 175.21 1.64318 6.44
    6 1 2 2 o 8436.828 13760.947 175.21 1.64318 2.54
    1 10 1 1 o 29.573 283.736 26.83 1.63612 0.02
    5 5 2 1 o -10.963 382.356 90.39 1.63063 0.00
    1 10 1 2 o 8.864 283.736 26.83 1.63612 0.00
    5 5 2 2 o -10.963 382.356 90.39 1.63063 0.00
    7 2 1 1 o 1.329 172.531 -112.64 1.62660 0.00
    4 9 0 1 o 15.922 19.828 0.00 1.61890 0.01
    7 2 1 2 o 183.756 172.531 -112.64 1.62660 0.06
    6 2 2 1 o 1679.431 1736.540 142.82 1.62125 1.01
    5 8 0 1 o 215.837 351.570 0.00 1.61009 0.07
    4 9 0 2 o 11.471 19.828 0.00 1.61890 0.00
    6 2 2 2 o 1168.541 1736.540 142.82 1.62125 0.34
    4 0 3 1 o 6966.678 10470.695 79.60 1.61684 1.53
    5 8 0 2 o 33.740 351.570 0.00 1.61009 0.00
    4 0 3 2 o 4380.175 10470.695 79.60 1.61684 0.47
    2 5 3 1 o 716.257 1363.031 -157.56 1.61207 0.33
    7 4 0 1 o 5.079 15.676 -180.00 1.60553 0.00
    4 1 3 1 o 1392.754 1884.585 37.46 1.60978 0.63
    2 5 3 2 o 322.542 1363.031 -157.56 1.61207 0.07
    7 4 0 2 o 5.079 15.676 -180.00 1.60553 0.00
    4 1 3 2 o 21.567 1884.585 37.46 1.60978 0.00
    3 4 3 1 o 15.958 307.850 3.40 1.60412 0.00
    3 4 3 2 o 15.958 307.850 3.40 1.60412 0.00
    2 10 1 1 o 442.744 502.530 -93.33 1.59308 0.33
    7 3 1 1 o 2328.249 2247.451 55.19 1.59157 1.50
    4 7 2 1 o 3751.178 3401.250 161.85 1.59022 2.22
    2 10 1 2 o 587.360 502.530 -93.33 1.59308 0.21
    7 3 1 2 o 2471.056 2247.451 55.19 1.59157 0.79
    6 6 1 1 o 12024.936 11242.686 85.96 1.58720 8.04
    6 3 2 1 o 291.189 274.307 34.86 1.58656 0.16
    4 7 2 2 o 3586.220 3401.250 161.85 1.59022 1.05
    3 10 0 1 o 3560.758 3363.541 0.00 1.58563 1.34
    3 8 2 1 o 419.355 397.089 -146.67 1.58477 0.26
    4 2 3 1 o 5680.523 4776.854 -107.22 1.58913 2.50
    6 6 1 2 o 10513.880 11242.686 85.96 1.58720 3.48
    6 3 2 2 o 250.788 274.307 34.86 1.58656 0.07
    3 10 0 2 o 2702.678 3363.541 0.00 1.58563 0.51
    3 8 2 2 o 300.151 397.089 -146.67 1.58477 0.09
    4 2 3 2 o 5175.294 4776.854 -107.22 1.58913 1.13
    1 9 2 1 o 5540.602 7548.570 -37.31 1.57955 3.32
    1 6 3 1 o 34.459 51.044 -108.24 1.57849 0.02
    1 9 2 2 o 1730.863 7548.570 -37.31 1.57955 0.48
    1 6 3 2 o -0.766 51.044 -108.24 1.57849 0.00
    6 7 0 1 o -45.829 1856.331 -180.00 1.56118 0.00
    6 7 0 2 o -45.829 1856.331 -180.00 1.56118 0.00
    4 9 1 1 o -14.379 249.121 -80.94 1.55806 0.00
    5 6 2 1 o 41.336 341.086 0.30 1.55589 0.03
    5 8 1 1 o 124.707 145.220 145.59 1.55020 0.08
    4 9 1 2 o 103.829 249.121 -80.94 1.55806 0.04
    4 3 3 1 o 172.229 1185.682 7.22 1.55642 0.09
    5 6 2 2 o 203.267 341.086 0.30 1.55589 0.06
    5 8 1 2 o 152.354 145.220 145.59 1.55020 0.05
    1 11 0 1 o 39.813 72.853 -180.00 1.55450 0.01
    4 3 3 2 o 787.640 1185.682 7.22 1.55642 0.18
    1 11 0 2 o 56.148 72.853 -180.00 1.55450 0.01
    7 5 0 1 o 4334.268 3975.789 -180.00 1.54633 1.43
    7 4 1 1 o 163.766 149.434 156.01 1.54613 0.11
    7 5 0 2 o 3132.235 3975.789 -180.00 1.54633 0.51
    7 4 1 2 o 107.675 149.434 156.01 1.54613 0.04
    6 4 2 1 o 264.250 453.958 45.77 1.54153 0.15
    3 5 3 1 o 134.337 113.659 -136.85 1.54507 0.06
    2 9 2 1 o 912.594 1710.333 168.29 1.54072 0.53
    6 4 2 2 o 187.994 453.958 45.77 1.54153 0.05
    3 5 3 2 o 58.084 113.659 -136.85 1.54507 0.01
    2 9 2 2 o 774.226 1710.333 168.29 1.54072 0.22
    2 6 3 1 o 1732.048 3060.713 86.04 1.53974 0.74
    2 6 3 2 o 1403.190 3060.713 86.04 1.53974 0.30
    3 10 1 1 o 6205.865 7224.833 87.88 1.52833 3.90
    3 10 1 2 o 5577.318 7224.833 87.88 1.52833 1.74
    2 11 0 1 o 16.092 123.011 0.00 1.51745 0.00
    4 4 3 1 o 926.355 2548.211 97.09 1.51385 0.38
    2 11 0 2 o 54.016 123.011 0.00 1.51745 0.01
    6 7 1 1 o 391.790 591.787 37.43 1.50640 0.23
    4 4 3 2 o 1226.236 2548.211 97.09 1.51385 0.25
    8 0 0 1 o 3408.011 9690.374 180.00 1.51376 0.52
    0 11 1 1 o 140.518 351.724 -82.60 1.51205 0.03
    6 7 1 2 o 405.755 591.787 37.43 1.50640 0.12
    5 9 0 1 o 4002.362 5781.483 0.00 1.50257 1.20
    0 7 3 1 o 5147.093 11936.373 87.38 1.51056 1.09
    8 0 0 2 o 4684.132 9690.374 180.00 1.51376 0.36
    0 11 1 2 o 215.704 351.724 -82.60 1.51205 0.03
    8 1 0 1 o 762.399 1293.738 -180.00 1.50796 0.23
    5 9 0 2 o 4342.323 5781.483 0.00 1.50257 0.65
    0 7 3 2 o 7582.646 11936.373 87.38 1.51056 0.81
    4 10 0 1 o 0.825 2.043 -180.00 1.49827 0.00
    8 1 0 2 o 1014.726 1293.738 -180.00 1.50796 0.15
    4 10 0 2 o -0.723 2.043 -180.00 1.49827 0.00
    4 8 2 1 o 153.524 257.008 -97.01 1.49755 0.09
    1 11 1 1 o 1526.380 1695.855 95.03 1.50040 0.91
    1 7 3 1 o 667.344 806.473 89.96 1.49894 0.27
    4 8 2 2 o 84.630 257.008 -97.01 1.49755 0.03
    7 5 1 1 o 624.687 1576.417 -63.44 1.49305 0.34
    1 11 1 2 o 767.203 1695.855 95.03 1.50040 0.22
    5 1 3 1 o -2.405 1.877 83.96 1.49526 0.00
    1 7 3 2 o 224.835 806.473 89.96 1.49894 0.04
    7 5 1 2 o 91.821 1576.417 -63.44 1.49305 0.02
    6 5 2 1 o -2.922 520.667 -10.45 1.48891 0.00
    5 1 3 2 o -0.653 1.877 83.96 1.49526 0.00
    8 2 0 1 o 924.722 1944.166 0.00 1.49095 0.26
    7 6 0 1 o 45.700 872.513 -180.00 1.48216 0.00
    6 5 2 2 o -2.922 520.667 -10.45 1.48891 0.00
    8 2 0 2 o 61.154 1944.166 0.00 1.49095 0.00
    7 6 0 2 o 431.764 872.513 -180.00 1.48216 0.06
    3 9 2 1 o 14.023 175.028 -141.65 1.48192 0.01
    3 6 3 1 o 531.793 1611.693 107.35 1.48104 0.21
    5 7 2 1 o 1748.398 3973.624 156.18 1.47955 0.85
    3 9 2 2 o 87.011 175.028 -141.65 1.48192 0.02
    6 8 0 1 o 197.084 573.860 0.00 1.47322 0.06
    3 6 3 2 o 906.951 1611.693 107.35 1.48104 0.18
    5 7 2 2 o 2479.082 3973.624 156.18 1.47955 0.61
    5 2 3 1 o 680.031 1346.997 -134.66 1.47868 0.26
    0 10 2 1 o 1841.491 3372.486 165.97 1.47780 0.47
    6 8 0 2 o 273.465 573.860 0.00 1.47322 0.04
    7 1 2 1 o 265.499 405.712 -177.83 1.47601 0.13
    5 2 3 2 o 976.192 1346.997 -134.66 1.47868 0.19
    0 10 2 2 o 1870.212 3372.486 165.97 1.47780 0.24
    7 1 2 2 o 78.421 405.712 -177.83 1.47601 0.02
    2 11 1 1 o 5252.942 5650.890 -91.63 1.46700 3.04
    4 5 3 1 o 1921.808 2113.063 -86.48 1.46392 0.76
    8 3 0 1 o 607.684 669.052 -180.00 1.46384 0.17
    2 11 1 2 o 5073.455 5650.890 -91.63 1.46700 1.46
    1 10 2 1 o 1096.219 1138.954 -163.60 1.46692 0.54
    2 7 3 1 o 157.285 152.193 61.50 1.46564 0.06
    3 11 0 1 o 961.295 1027.060 0.00 1.46118 0.28
    4 5 3 2 o 2085.541 2113.063 -86.48 1.46392 0.41
    8 3 0 2 o 660.342 669.052 -180.00 1.46384 0.09
    8 0 1 1 o 7106.463 7891.862 88.08 1.46367 1.90
    1 10 2 2 o 1024.665 1138.954 -163.60 1.46692 0.25
    2 7 3 2 o 138.723 152.193 61.50 1.46564 0.03
    5 9 1 1 o 1626.113 2185.733 68.64 1.45354 0.88
    3 11 0 2 o 963.177 1027.060 0.00 1.46118 0.14
    7 2 2 1 o 1890.773 1882.141 -48.24 1.46005 0.92
    8 0 1 2 o 8027.595 7891.862 88.08 1.46367 1.07
    8 1 1 1 o 2135.123 2212.120 92.07 1.45843 1.12
    5 9 1 2 o 1588.029 2185.733 68.64 1.45354 0.43
    4 10 1 1 o 2325.796 3273.976 -133.39 1.44966 1.31
    7 2 2 2 o 1726.009 1882.141 -48.24 1.46005 0.42
    5 3 3 1 o 426.246 537.744 17.86 1.45222 0.16
    8 1 1 2 o 1584.394 2212.120 92.07 1.45843 0.41
    4 10 1 2 o 2479.562 3273.976 -133.39 1.44966 0.69
    5 3 3 2 o 385.853 537.744 17.86 1.45222 0.07
    8 2 1 1 o 3449.010 3101.039 -101.31 1.44302 1.80
    7 6 1 1 o 416.360 987.401 78.42 1.43504 0.21
    8 2 1 2 o 1685.801 3101.039 -101.31 1.44302 0.43
    2 10 2 1 o 322.929 1379.229 -155.44 1.43567 0.17
    7 6 1 2 o 1035.608 987.401 78.42 1.43504 0.27
    7 3 2 1 o 509.661 1078.470 -18.47 1.43456 0.23
    0 12 0 1 o 138.800 669.704 0.00 1.43685 0.01
    2 10 2 2 o 1378.888 1379.229 -155.44 1.43567 0.35
    6 6 2 1 o 138.820 130.500 -60.92 1.43136 0.07
    7 3 2 2 o 1216.004 1078.470 -18.47 1.43456 0.28
    6 8 1 1 o 2500.389 1880.745 -92.91 1.42692 1.31
    0 0 4 1 o 6601.134 13639.758 -36.98 1.43429 0.42
    0 12 0 2 o 576.892 669.704 0.00 1.43685 0.04
    8 4 0 1 o 705.302 606.277 -180.00 1.42825 0.18
    6 6 2 2 o 155.895 130.500 -60.92 1.43136 0.04
    6 8 1 2 o 2829.649 1880.745 -92.91 1.42692 0.74
    0 0 4 2 o 16508.711 13639.758 -36.98 1.43429 0.53
    1 12 0 1 o 1312.946 960.692 0.00 1.42684 0.37
    8 4 0 2 o 905.038 606.277 -180.00 1.42825 0.12
    1 12 0 2 o 1545.274 960.692 0.00 1.42684 0.22
    7 7 0 1 o 2050.719 2367.281 0.00 1.41572 0.56
    8 3 1 1 o 5719.474 5511.639 -104.57 1.41840 2.92
    5 4 3 1 o 1227.053 1246.157 100.21 1.41745 0.45
    1 8 3 1 o 783.201 598.389 -165.59 1.42058 0.30
    1 1 4 1 o 1543.278 1371.348 103.33 1.41950 0.41
    3 11 1 1 o 471.992 541.990 -83.61 1.41597 0.24
    7 7 0 2 o 2314.339 2367.281 0.00 1.41572 0.31
    8 3 1 2 o 4443.723 5511.639 -104.57 1.41840 1.12
    3 7 3 1 o 1201.108 1472.927 -103.36 1.41475 0.45
    5 4 3 2 o 1122.306 1246.157 100.21 1.41745 0.20
    1 8 3 2 o 574.158 598.389 -165.59 1.42058 0.11
    4 9 2 1 o 857.253 786.440 50.22 1.40987 0.41
    1 1 4 2 o 1121.828 1371.348 103.33 1.41950 0.15
    3 11 1 2 o 518.929 541.990 -83.61 1.41597 0.13
    0 2 4 1 o 5129.601 6823.082 175.73 1.41484 0.66
    3 7 3 2 o 1621.718 1472.927 -103.36 1.41475 0.31
    4 9 2 2 o 245.761 786.440 50.22 1.40987 0.06
    4 6 3 1 o 266.461 338.970 -140.88 1.40912 0.11
    5 10 0 1 o 76.347 85.671 0.00 1.40464 0.02
    0 2 4 2 o 7464.859 6823.082 175.73 1.41484 0.48
    5 8 2 1 o 682.644 606.370 -20.07 1.40404 0.30
    4 6 3 2 o 149.293 338.970 -140.88 1.40912 0.03
    5 10 0 2 o 97.549 85.671 0.00 1.40464 0.02
    5 8 2 2 o 558.406 606.370 -20.07 1.40404 0.12
    1 2 4 1 o 9.144 22.528 28.35 1.40528 0.00
    7 4 2 1 o 54.007 49.402 155.94 1.40102 0.02
    1 2 4 2 o 32.662 22.528 28.35 1.40528 0.00
    2 12 0 1 o 3329.384 2392.087 0.00 1.39802 0.90
    7 4 2 2 o 75.761 49.402 155.94 1.40102 0.02
    4 11 0 1 o 823.947 718.357 0.00 1.39197 0.22
    2 12 0 2 o 2124.575 2392.087 0.00 1.39802 0.28
    6 9 0 1 o 2456.243 2032.522 180.00 1.38951 0.63
    2 0 4 1 o 231.184 153.731 -149.22 1.39567 0.03
    4 11 0 2 o 823.234 718.357 0.00 1.39197 0.11
    2 8 3 1 o 141.037 124.760 -133.00 1.39214 0.05
    6 9 0 2 o 2248.935 2032.522 180.00 1.38951 0.29
    2 0 4 2 o 162.184 153.731 -149.22 1.39567 0.01
    2 8 3 2 o 139.358 124.760 -133.00 1.39214 0.03
    2 1 4 1 o 2170.272 1997.208 170.35 1.39112 0.55
    3 10 2 1 o 542.371 458.622 -5.11 1.38773 0.25
    8 5 0 2 o 4677.507 5381.289 0.00 1.38610 0.57
    8 5 0 1 o 5963.723 5381.289 0.00 1.38610 1.47
    8 4 1 1 o 869.079 788.882 -99.56 1.38595 0.42
    6 0 3 1 o 1194.081 1070.296 47.05 1.38821 0.22
    1 12 1 1 o 1978.254 1895.470 63.94 1.38466 1.00
    2 1 4 2 o 2448.777 1997.208 170.35 1.39112 0.31
    3 10 2 2 o 461.677 458.622 -5.11 1.38773 0.11
    8 4 1 2 o 676.467 788.882 -99.56 1.38595 0.16
    6 0 3 2 o 1123.516 1070.296 47.05 1.38821 0.10
    1 12 1 2 o 1839.819 1895.470 63.94 1.38466 0.46
    6 1 3 1 o 516.173 528.174 -25.86 1.38373 0.19
    1 3 4 1 o 2554.005 3025.696 -50.46 1.38251 0.65
    7 7 1 1 o 3.784 188.602 -76.42 1.37449 0.00
    6 1 3 2 o 348.177 528.174 -25.86 1.38373 0.06
    5 5 3 1 o -4.299 2175.616 -115.51 1.37621 0.01
    1 3 4 2 o 275.692 3025.696 -50.46 1.38251 0.03
    6 7 2 1 o -0.334 95.956 23.08 1.37125 0.00
    7 7 1 2 o -5.899 188.602 -76.42 1.37449 0.00
    2 2 4 1 o 169.962 1609.785 48.65 1.37773 0.04
    5 5 3 2 o 99.315 2175.616 -115.51 1.37621 0.02
    6 7 2 2 o -0.334 95.956 23.08 1.37125 0.00
    2 2 4 2 o 65.567 1609.785 48.65 1.37773 0.01
    6 2 3 1 o 22.357 1054.139 102.43 1.37056 0.00
    5 10 1 1 o 14.341 1019.735 -48.59 1.36435 0.00
    6 2 3 2 o 22.357 1054.139 102.43 1.37056 0.00
    1 11 2 1 o 11.422 164.924 159.56 1.36672 0.00
    5 10 1 2 o 14.341 1019.735 -48.59 1.36435 0.00
    1 11 2 2 o 11.422 164.924 159.56 1.36672 0.00
    7 5 2 1 o 1.234 2609.396 -167.63 1.36116 0.00
    2 12 1 1 o 1.008 180.218 119.72 1.35828 0.00
    0 4 4 1 o 12.449 253.102 79.68 1.36093 0.00
    7 5 2 2 o 963.843 2609.396 -167.63 1.36116 0.21
    3 12 0 1 o 197.493 227.711 -180.00 1.35365 0.04
    4 11 1 1 o 1014.452 1112.644 -106.83 1.35273 0.48
    2 12 1 2 o 206.194 180.218 119.72 1.35828 0.05
    0 4 4 2 o 142.791 253.102 79.68 1.36093 0.01
    6 9 1 1 o 189.919 177.264 23.53 1.35047 0.09
    3 12 0 2 o 243.855 227.711 -180.00 1.35365 0.03
    2 3 4 1 o 427.840 276.509 7.61 1.35625 0.11
    4 11 1 2 o 1181.513 1112.644 -106.83 1.35273 0.28
    7 8 0 1 o 2949.300 2773.019 0.00 1.34914 0.68
    4 7 3 1 o 912.122 854.403 48.56 1.35166 0.32
    8 5 1 1 o 483.818 412.892 115.71 1.34733 0.21
    6 9 1 2 o 205.451 177.264 23.53 1.35047 0.05
    0 9 3 1 o 297.347 362.753 -52.18 1.35346 0.05
    2 3 4 2 o 234.369 276.509 7.61 1.35625 0.03
    6 3 3 1 o 935.375 882.202 70.47 1.34941 0.32
    1 4 4 1 o 1198.573 1243.697 60.10 1.35241 0.32
    7 8 0 2 o 2865.112 2773.019 0.00 1.34914 0.33
    3 8 3 1 o 6583.116 5892.384 -119.19 1.34831 2.33
    4 7 3 2 o 955.921 854.403 48.56 1.35166 0.17
    8 5 1 2 o 415.307 412.892 115.71 1.34733 0.09
    0 9 3 2 o 395.441 362.753 -52.18 1.35346 0.04
    1 4 4 2 o 1331.019 1243.697 60.10 1.35241 0.17
    6 3 3 2 o 945.690 882.202 70.47 1.34941 0.16
    1 9 3 1 o 1603.784 1653.056 -61.24 1.34509 0.58
    3 8 3 2 o 5809.007 5892.384 -119.19 1.34831 1.02
    3 1 4 1 o 376.484 298.903 139.18 1.34738 0.09
    8 6 0 1 o 1.211 1.484 0.00 1.33931 0.00
    1 9 3 2 o 900.536 1653.056 -61.24 1.34509 0.16
    2 11 2 1 o 70.265 111.975 10.92 1.34134 0.03
    3 1 4 2 o 330.043 298.903 139.18 1.34738 0.04
    8 6 0 2 o -1.435 1.484 0.00 1.33931 0.00
    9 1 0 1 o 206.751 433.127 180.00 1.34149 0.05
    2 11 2 2 o 107.321 111.975 10.92 1.34134 0.02
    8 0 2 1 o 203.863 177.606 -150.10 1.33879 0.04
    9 1 0 2 o 479.196 433.127 180.00 1.34149 0.06
    5 9 2 1 o 3440.565 3724.564 -8.55 1.33102 1.38
    8 0 2 2 o 40.093 177.606 -150.10 1.33879 0.00
    3 2 4 1 o 182.930 615.329 -59.06 1.33520 0.04
    8 1 2 1 o 319.341 688.952 150.97 1.33477 0.12
    4 10 2 1 o 98.778 104.825 -151.01 1.32804 0.04
    5 9 2 2 o 3531.375 3724.564 -8.55 1.33102 0.71
    5 6 3 1 o 775.757 796.960 -92.87 1.33039 0.26
    3 2 4 2 o 581.643 615.329 -59.06 1.33520 0.07
    8 1 2 2 o 611.690 688.952 150.97 1.33477 0.12
    4 10 2 2 o 131.877 104.825 -151.01 1.32804 0.03
    5 6 3 2 o 800.189 796.960 -92.87 1.33039 0.13
    9 2 0 1 o 5435.549 5138.468 0.00 1.32947 1.21
    2 4 4 1 o 2894.238 3341.397 149.88 1.32780 0.72
    9 2 0 2 o 6437.319 5138.468 0.00 1.32947 0.71
    8 2 2 1 o 3142.375 3250.030 -10.21 1.32293 1.24
    2 4 4 2 o 4390.294 3341.397 149.88 1.32780 0.55
    6 4 3 1 o 3582.560 4183.354 -99.59 1.32138 1.18
    2 9 3 1 o 1520.941 1792.589 68.85 1.32087 0.53
    3 12 1 1 o 63.912 72.153 152.14 1.31748 0.03
    7 6 2 1 o 726.800 794.569 178.24 1.31677 0.28
    8 2 2 2 o 2690.235 3250.030 -10.21 1.32293 0.53
    5 11 0 1 o 1216.432 1370.675 -180.00 1.31593 0.27
    1 13 0 1 o 1477.840 1764.243 -180.00 1.31844 0.35
    6 4 3 2 o 3595.213 4183.354 -99.59 1.32138 0.59
    6 10 0 1 o 591.550 828.807 180.00 1.31098 0.13
    2 9 3 2 o 1604.502 1792.589 68.85 1.32087 0.28
    3 12 1 2 o 63.604 72.153 152.14 1.31748 0.02
    7 6 2 2 o 720.575 794.569 178.24 1.31677 0.14
    7 8 1 1 o 2661.527 3007.040 -89.36 1.31332 1.15
    5 11 0 2 o 1168.458 1370.675 -180.00 1.31593 0.13
    1 13 0 2 o 1485.883 1764.243 -180.00 1.31844 0.18
    6 10 0 2 o 213.168 828.807 180.00 1.31098 0.02
    6 8 2 1 o 221.821 329.729 42.63 1.31050 0.09
    1 5 4 1 o 303.445 333.324 -62.91 1.31646 0.08
    7 8 1 2 o 2066.420 3007.040 -89.36 1.31332 0.44
    3 3 4 1 o 2687.395 3151.128 -35.19 1.31563 0.66
    6 8 2 2 o 2.914 329.729 42.63 1.31050 0.00
    1 5 4 2 o 313.412 333.324 -62.91 1.31646 0.04
    9 3 0 1 o 126.041 187.856 0.00 1.31014 0.03
    3 3 4 2 o 2663.651 3151.128 -35.19 1.31563 0.33
    8 6 1 1 o 121.060 795.719 61.49 1.30424 0.04
    9 3 0 2 o -7.060 187.856 0.00 1.31014 0.00
    8 6 1 2 o 264.242 795.719 61.49 1.30424 0.05
    8 3 2 1 o 108.319 589.657 168.12 1.30388 0.04
    9 1 1 1 o -2.287 1242.433 -126.34 1.30626 0.00
    3 11 2 1 o 354.648 1565.222 9.38 1.30200 0.13
    4 12 0 1 o 29.473 658.329 0.00 1.29808 0.00
    8 3 2 2 o 248.882 589.657 168.12 1.30388 0.04
    9 1 1 2 o 239.366 1242.433 -126.34 1.30626 0.05
    3 11 2 2 o 139.649 1565.222 9.38 1.30200 0.02
    4 12 0 2 o 64.214 658.329 0.00 1.29808 0.00
    2 13 0 1 o -18.809 752.857 -180.00 1.29560 0.00
    4 0 4 1 o 54.592 2278.093 -18.11 1.29619 0.00
    4 8 3 1 o 10.606 60.391 -174.93 1.29336 0.00
    8 7 0 1 o 775.077 736.808 -180.00 1.28968 0.16
    9 2 1 1 o -0.123 27.143 -109.06 1.29515 0.00
    2 13 0 2 o 367.206 752.857 -180.00 1.29560 0.04
    0 13 1 1 o 2612.296 5076.474 72.75 1.29224 0.59
    2 5 4 1 o 45.610 427.007 -109.71 1.29373 0.01
    7 9 0 1 o 136.583 97.470 0.00 1.28398 0.03
    4 0 4 2 o 715.770 2278.093 -18.11 1.29619 0.04
    4 8 3 2 o 61.218 60.391 -174.93 1.29336 0.01
    4 1 4 1 o 73.199 150.177 30.63 1.29254 0.01
    3 4 4 1 o 1242.501 1246.811 136.87 1.28961 0.31
    8 7 0 2 o 1027.536 736.808 -180.00 1.28968 0.11
    9 2 1 2 o 17.383 27.143 -109.06 1.29515 0.00
    0 13 1 2 o 6203.524 5076.474 72.75 1.29224 0.69
    2 5 4 2 o 466.555 427.007 -109.71 1.29373 0.06
    6 5 3 1 o 819.069 544.257 -103.41 1.28778 0.26
    7 9 0 2 o 128.660 97.470 0.00 1.28398 0.02
    4 1 4 2 o 161.209 150.177 30.63 1.29254 0.02
    3 4 4 2 o 1792.310 1246.811 136.87 1.28961 0.22
    5 11 1 1 o 87.863 67.207 -102.94 1.28262 0.04
    1 13 1 1 o 3966.360 2981.065 -74.70 1.28494 1.71
    0 12 2 1 o 467.920 353.761 -31.23 1.28470 0.09
    5 7 3 1 o 1434.953 1159.658 -123.28 1.28171 0.47
    6 5 3 2 o 731.756 544.257 -103.41 1.28778 0.11
    9 4 0 1 o 2136.130 1578.502 -180.00 1.28444 0.43
    6 10 1 1 o 398.477 312.690 -93.18 1.27804 0.16
    3 9 3 1 o 4745.183 3426.685 52.52 1.28325 1.59
    5 11 1 2 o 91.907 67.207 -102.94 1.28262 0.02
    1 13 1 2 o 3622.620 2981.065 -74.70 1.28494 0.78
    0 12 2 2 o 422.772 353.761 -31.23 1.28470 0.04
    5 7 3 2 o 1546.284 1159.658 -123.28 1.28171 0.25
    9 4 0 2 o 1961.163 1578.502 -180.00 1.28444 0.20
    6 10 1 2 o 218.713 312.690 -93.18 1.27804 0.04
    0 6 4 1 o 193.437 129.653 128.87 1.28332 0.03
    3 9 3 2 o 4747.930 3426.685 52.52 1.28325 0.79
    7 1 3 1 o 449.062 303.088 -91.67 1.27941 0.14
    4 2 4 1 o 705.484 582.164 138.10 1.28178 0.17
    8 4 2 1 o 1222.955 917.942 172.51 1.27854 0.44
    4 2 4 2 o 784.917 582.164 138.10 1.28178 0.10
    1 12 2 1 o 1611.412 1200.470 -35.00 1.27753 0.63
    0 6 4 2 o 190.438 129.653 128.87 1.28332 0.01
    9 3 1 1 o 1761.470 1377.590 89.26 1.27726 0.71
    7 1 3 2 o 321.165 303.088 -91.67 1.27941 0.05
    8 4 2 2 o 667.791 917.942 172.51 1.27854 0.12
    1 12 2 2 o 916.136 1200.470 -35.00 1.27753 0.18
    9 3 1 2 o 1041.986 1377.590 89.26 1.27726 0.21
    1 6 4 1 o 211.677 204.006 162.90 1.27618 0.05
    1 10 3 1 o 255.749 404.860 41.45 1.27348 0.08
    7 7 2 1 o -15.043 677.775 -56.85 1.26953 0.00
    1 6 4 2 o 69.494 204.006 162.90 1.27618 0.01
    1 10 3 2 o 11.008 404.860 41.45 1.27348 0.00
    7 7 2 2 o 327.714 677.775 -56.85 1.26953 0.06
    4 12 1 1 o 424.873 706.051 96.63 1.26607 0.17
    7 2 3 1 o -9.659 349.076 -82.72 1.26897 0.00
    4 12 1 2 o 759.195 706.051 96.63 1.26607 0.15
    7 2 3 2 o 243.116 349.076 -82.72 1.26897 0.04
    5 10 2 1 o 137.196 112.354 111.66 1.26152 0.05
    4 3 4 1 o 3186.603 3070.166 150.66 1.26443 0.77
    2 13 1 1 o 1122.214 1171.156 76.25 1.26378 0.47
    3 13 0 1 o 6034.608 4128.565 180.00 1.26005 1.27
    5 10 2 2 o 197.754 112.354 111.66 1.26152 0.04
    4 3 4 2 o 3676.499 3070.166 150.66 1.26443 0.44
    8 7 1 1 o 1546.467 882.594 -106.39 1.25828 0.61
    2 13 1 2 o 1504.355 1171.156 76.25 1.26378 0.32
    3 13 0 2 o 6070.360 4128.565 180.00 1.26005 0.63
    7 9 1 1 o 192.649 166.836 98.63 1.25298 0.07
    3 5 4 1 o 1569.009 827.468 122.38 1.25832 0.38
    8 7 1 2 o 1114.513 882.594 -106.39 1.25828 0.22
    2 12 2 1 o 800.232 556.890 -18.42 1.25672 0.30
    9 5 0 1 o 587.428 507.563 0.00 1.25352 0.12
    7 9 1 2 o 187.283 166.836 98.63 1.25298 0.04
    2 6 4 1 o 3820.465 3005.139 -23.32 1.25544 0.92
    4 11 2 1 o 179.418 158.556 -76.53 1.25232 0.07
    3 5 4 2 o 1030.504 827.468 122.38 1.25832 0.12
    2 12 2 2 o 629.240 556.890 -18.42 1.25672 0.11
    9 4 1 1 o 269.815 232.570 98.81 1.25341 0.11
    6 9 2 1 o 1317.179 1128.827 165.74 1.25053 0.48
    9 5 0 2 o 595.403 507.563 0.00 1.25352 0.06
    2 10 3 1 o 123.913 105.315 133.98 1.25286 0.04
    6 6 3 1 o 5235.895 4601.735 68.97 1.25000 1.61
    2 6 4 2 o 3325.584 3005.139 -23.32 1.25544 0.40
    7 3 3 1 o 2350.611 2133.355 50.34 1.25213 0.71
    4 11 2 2 o 173.603 158.556 -76.53 1.25232 0.03
    8 5 2 1 o 2104.316 2255.808 -13.06 1.24804 0.72
    9 4 1 2 o 272.457 232.570 98.81 1.25341 0.05
    6 9 2 2 o 979.460 1128.827 165.74 1.25053 0.17
    2 10 3 2 o 118.758 105.315 133.98 1.25286 0.02
    6 6 3 2 o 3728.528 4601.735 68.97 1.25000 0.57
    7 3 3 2 o 2350.375 2133.355 50.34 1.25213 0.35
    8 5 2 2 o 2046.524 2255.808 -13.06 1.24804 0.35
    8 8 0 1 o 6755.071 5239.115 180.00 1.23875 1.36
    6 11 0 1 o 3286.513 2420.007 0.00 1.23799 0.66
    5 12 0 1 o 326.019 284.620 -180.00 1.23575 0.06
    8 8 0 2 o 6141.411 5239.115 180.00 1.23875 0.61
    4 4 4 1 o 108.245 96.221 117.98 1.24128 0.02
    6 11 0 2 o 3010.888 2420.007 0.00 1.23799 0.30
    5 12 0 2 o 475.961 284.620 -180.00 1.23575 0.05
    4 9 3 1 o 82.232 74.346 -92.36 1.23561 0.03
    4 4 4 2 o 124.754 96.221 117.98 1.24128 0.01
    4 9 3 2 o 129.565 74.346 -92.36 1.23561 0.02
    5 8 3 1 o 491.382 285.740 80.98 1.23168 0.15
    3 13 1 1 o 66.109 35.851 -100.08 1.23071 0.03
    1 7 4 1 o 1842.471 1047.863 166.64 1.23303 0.45
    0 14 0 1 o 27.831 15.824 180.00 1.23158 0.00
    5 8 3 2 o 974.750 285.740 80.98 1.23168 0.15
    5 1 4 1 o 957.624 643.510 -148.28 1.23098 0.23
    3 13 1 2 o 130.895 35.851 -100.08 1.23071 0.03
    1 7 4 2 o 2457.241 1047.863 166.64 1.23303 0.30
    7 4 3 1 o 68.882 24.809 6.59 1.22964 0.02
    0 14 0 2 o 62.896 15.824 180.00 1.23158 0.00
    5 1 4 2 o 2428.469 643.510 -148.28 1.23098 0.29
    9 5 1 1 o 528.860 351.960 153.32 1.22463 0.20
    7 10 0 1 o 4451.520 3195.355 -180.00 1.22125 0.86
    3 12 2 1 o 1189.469 892.048 -176.70 1.22419 0.42
    7 4 3 2 o 75.279 24.809 6.59 1.22964 0.01
    1 14 0 1 o 4146.902 2760.208 -180.00 1.22526 0.84
    9 5 1 2 o 485.636 351.960 153.32 1.22463 0.09
    7 10 0 2 o 4682.286 3195.355 -180.00 1.22125 0.45
    3 12 2 2 o 1225.905 892.048 -176.70 1.22419 0.22
    7 8 2 1 o 5475.215 3896.794 -7.69 1.22086 1.88
    3 6 4 1 o 252.625 195.825 -153.15 1.22301 0.06
    1 14 0 2 o 3584.917 2760.208 -180.00 1.22526 0.36
    5 2 4 1 o 1239.133 922.228 -41.57 1.22167 0.29
    9 6 0 1 o 1386.220 882.046 0.00 1.21860 0.26
    3 10 3 1 o 1657.113 1186.732 56.79 1.22063 0.50
    7 8 2 2 o 5421.475 3896.794 -7.69 1.22086 0.93
    3 6 4 2 o 310.616 195.825 -153.15 1.22301 0.04
    5 2 4 2 o 1545.205 922.228 -41.57 1.22167 0.18
    9 6 0 2 o 802.116 882.046 0.00 1.21860 0.07
    3 10 3 2 o 1570.718 1186.732 56.79 1.22063 0.23
    4 13 0 1 o 139.952 191.766 180.00 1.21486 0.03
    8 8 1 1 o 54.710 68.339 89.36 1.21085 0.02
    8 6 2 1 o 280.042 575.912 9.58 1.21356 0.09
    6 11 1 1 o 216.167 246.917 -106.71 1.21013 0.08
    9 1 2 1 o 100.707 134.383 145.29 1.21518 0.04
    4 13 0 2 o 126.632 191.766 180.00 1.21486 0.01
    2 7 4 1 o 142.181 270.095 -20.98 1.21429 0.04
    5 12 1 1 o 3055.452 3331.469 57.00 1.20805 1.15
    8 8 1 2 o 64.576 68.339 89.36 1.21085 0.01
    4 5 4 1 o 872.145 2618.576 -30.09 1.21331 0.19
    8 6 2 2 o 480.445 575.912 9.58 1.21356 0.08
    6 11 1 2 o 263.903 246.917 -106.71 1.21013 0.05
    0 11 3 1 o 190.865 430.329 -76.75 1.21229 0.03
    9 1 2 2 o 62.716 134.383 145.29 1.21518 0.01
    6 7 3 1 o 346.454 357.825 50.99 1.20937 0.10
    2 7 4 2 o 210.489 270.095 -20.98 1.21429 0.03
    5 12 1 2 o 4968.006 3331.469 57.00 1.20805 0.93
    4 5 4 2 o 2158.685 2618.576 -30.09 1.21331 0.25
    0 11 3 2 o 433.632 430.329 -76.75 1.21229 0.03
    6 7 3 2 o 439.771 357.825 50.99 1.20937 0.06
    10 0 0 1 o 768.954 944.301 0.00 1.21101 0.07
    2 14 0 1 o 100.870 93.443 -180.00 1.20687 0.02
    5 3 4 1 o 828.674 724.958 -128.68 1.20662 0.20
    1 11 3 1 o 1406.593 1110.813 76.94 1.20626 0.43
    9 2 2 1 o 629.939 498.372 -21.21 1.20622 0.20
    10 1 0 1 o 172.762 215.873 -180.00 1.20804 0.03
    10 0 0 2 o 740.802 944.301 0.00 1.21101 0.03
    7 5 3 1 o 782.786 425.538 -125.15 1.20243 0.23
    2 14 0 2 o 159.214 93.443 -180.00 1.20687 0.02
    5 3 4 2 o 1193.337 724.958 -128.68 1.20662 0.14
    1 11 3 2 o 1668.481 1110.813 76.94 1.20626 0.25
    9 2 2 2 o 722.337 498.372 -21.21 1.20622 0.11
    10 1 0 2 o 316.243 215.873 -180.00 1.20804 0.03
    7 5 3 2 o 762.419 425.538 -125.15 1.20243 0.11
    7 10 1 1 o 620.160 654.339 115.93 1.19449 0.22
    10 2 0 1 o 83.079 53.788 -180.00 1.19924 0.01
    5 11 2 1 o 2234.664 2277.929 175.14 1.19608 0.76
    1 14 1 1 o 3678.072 3225.410 -98.60 1.19824 1.38
    1 13 2 1 o 1079.049 893.539 113.67 1.19796 0.38
    6 10 2 1 o 424.421 581.833 120.58 1.19236 0.14
    7 10 1 2 o 350.249 654.339 115.93 1.19449 0.06
    10 2 0 2 o 51.259 53.788 -180.00 1.19924 0.00
    5 11 2 2 o 1906.278 2277.929 175.14 1.19608 0.32
    1 14 1 2 o 2972.294 3225.410 -98.60 1.19824 0.55
    1 13 2 2 o 849.112 893.539 113.67 1.19796 0.15
    6 10 2 2 o 141.389 581.833 120.58 1.19236 0.02
    9 6 1 1 o 790.611 1240.178 67.33 1.19200 0.30
    0 8 4 1 o 121.300 127.564 70.24 1.19405 0.01
    8 9 0 1 o 104.578 165.321 0.00 1.18774 0.02
    9 3 2 1 o 15.764 28.085 -147.67 1.19173 0.01
    9 6 1 2 o 326.182 1240.178 67.33 1.19200 0.07
    0 8 4 2 o 35.604 127.564 70.24 1.19405 0.00
    4 13 1 1 o 30.648 60.693 99.54 1.18850 0.01
    8 9 0 2 o 149.912 165.321 0.00 1.18774 0.01
    9 3 2 2 o 8.962 28.085 -147.67 1.19173 0.00
    2 11 3 1 o 1085.748 3002.526 -119.46 1.18870 0.32
    1 8 4 1 o 741.586 1410.608 -27.71 1.18829 0.17
    4 13 1 2 o 52.544 60.693 99.54 1.18850 0.01
    8 0 3 1 o 2611.831 3097.399 66.37 1.18692 0.36
    5 4 4 1 o 1175.007 1363.807 118.26 1.18646 0.27
    9 7 0 1 o 612.952 623.711 0.00 1.18086 0.12
    2 11 3 2 o 2513.094 3002.526 -119.46 1.18870 0.37
    1 8 4 2 o 1219.676 1410.608 -27.71 1.18829 0.14
    4 12 2 1 o 530.693 500.242 -19.01 1.18263 0.17
    10 3 0 1 o 9.514 10.265 180.00 1.18499 0.00
    3 7 4 1 o 1229.805 1343.861 61.75 1.18487 0.29
    8 1 3 1 o 2724.141 2757.332 72.06 1.18412 0.77
    8 0 3 2 o 3135.104 3097.399 66.37 1.18692 0.22
    5 9 3 1 o 1609.353 1603.635 35.57 1.18150 0.47
    5 4 4 2 o 1438.022 1363.807 118.26 1.18646 0.17
    9 7 0 2 o 497.727 623.711 0.00 1.18086 0.05
    10 0 1 1 o 2000.710 2168.964 75.33 1.18490 0.34
    4 12 2 2 o 483.903 500.242 -19.01 1.18263 0.08
    10 3 0 2 o 10.753 10.265 180.00 1.18499 0.00
    3 7 4 2 o 1425.062 1343.861 61.75 1.18487 0.17
    4 10 3 1 o 102.943 113.030 -73.47 1.17941 0.03
    4 6 4 1 o 646.128 637.121 -77.17 1.18156 0.15
    8 1 3 2 o 2592.803 2757.332 72.06 1.18412 0.36
    2 14 1 1 o 52.221 54.276 -137.02 1.18102 0.02
    5 9 3 2 o 1322.500 1603.635 35.57 1.18150 0.19
    2 13 2 1 o 109.180 110.594 165.67 1.18076 0.04
    3 14 0 1 o 1931.487 2299.746 0.00 1.17798 0.36
    10 1 1 1 o 2010.883 1842.712 -93.43 1.18211 0.68
    10 0 1 2 o 2357.239 2168.964 75.33 1.18490 0.20
    4 10 3 2 o 64.915 113.030 -73.47 1.17941 0.01
    8 7 2 1 o 334.086 565.904 151.38 1.17627 0.10
    4 6 4 2 o 517.071 637.121 -77.17 1.18156 0.06
    2 14 1 2 o 46.504 54.276 -137.02 1.18102 0.01
    2 13 2 2 o 93.279 110.594 165.67 1.18076 0.02
    3 14 0 2 o 1909.320 2299.746 0.00 1.17798 0.18
    10 1 1 2 o 1485.457 1842.712 -93.43 1.18211 0.25
    7 9 2 1 o 20.913 25.621 -123.01 1.17194 0.01
    8 2 3 1 o 532.638 1001.229 -108.89 1.17583 0.14
    8 7 2 2 o 456.714 565.904 151.38 1.17627 0.07
    6 12 0 1 o 355.009 607.067 0.00 1.17053 0.06
    9 4 2 1 o 1296.318 1656.511 156.73 1.17229 0.40
    7 9 2 2 o 10.308 25.621 -123.01 1.17194 0.00
    10 2 1 1 o 62.905 64.765 -82.36 1.17387 0.02
    7 6 3 1 o 598.558 665.842 57.41 1.17150 0.17
    8 2 3 2 o 755.217 1001.229 -108.89 1.17583 0.10
    6 12 0 2 o 133.896 607.067 0.00 1.17053 0.01
    9 4 2 2 o 466.230 1656.511 156.73 1.17229 0.07
    2 8 4 1 o 144.011 148.686 125.70 1.17149 0.03
    10 2 1 2 o 61.069 64.765 -82.36 1.17387 0.01
    7 6 3 2 o 296.359 665.842 57.41 1.17150 0.04
    6 8 3 1 o -8.798 58.619 6.89 1.16707 0.00
    6 0 4 1 o 85.910 272.455 -65.75 1.16915 0.01
    2 8 4 2 o 77.967 148.686 125.70 1.17149 0.01
    5 13 0 1 o 66.243 430.931 0.00 1.16332 0.01
    10 4 0 1 o 108.546 1145.210 0.00 1.16587 0.01
    8 9 1 1 o 76.795 404.080 115.08 1.16307 0.03
    7 11 0 1 o 106.796 471.680 0.00 1.16159 0.02
    6 8 3 2 o -10.848 58.619 6.89 1.16707 0.00
    6 1 4 1 o 94.566 2633.052 154.72 1.16647 0.00
    6 0 4 2 o 14.912 272.455 -65.75 1.16915 0.00
    5 13 0 2 o 159.081 430.931 0.00 1.16332 0.01
    10 4 0 2 o 295.392 1145.210 0.00 1.16587 0.02
    8 9 1 2 o 167.745 404.080 115.08 1.16307 0.03
    7 11 0 2 o 325.843 471.680 0.00 1.16159 0.03
    6 1 4 2 o 94.566 2633.052 154.72 1.16647 0.00
    3 11 3 1 o 154.990 796.002 -111.72 1.16106 0.04
    8 3 3 1 o 175.152 695.737 -131.20 1.16239 0.04
    5 5 4 1 o 2.357 11.401 -40.75 1.16196 0.00
    9 7 1 1 o 1829.725 2813.388 -111.51 1.15661 0.60
    10 3 1 1 o 343.018 995.138 108.22 1.16050 0.11
    3 11 3 2 o 649.586 796.002 -111.72 1.16106 0.09
    8 3 3 2 o 410.867 695.737 -131.20 1.16239 0.06
    5 5 4 2 o 7.839 11.401 -40.75 1.16196 0.00
    9 7 1 2 o 2193.411 2813.388 -111.51 1.15661 0.36
    6 2 4 1 o 331.951 400.323 -165.13 1.15855 0.07
    10 3 1 2 o 746.200 995.138 108.22 1.16050 0.12
    3 14 1 1 o 115.630 145.272 110.07 1.15391 0.04
    3 13 2 1 o 1464.643 1827.639 173.81 1.15366 0.46
    6 2 4 2 o 330.216 400.323 -165.13 1.15855 0.04
    3 14 1 2 o -4.132 145.272 110.07 1.15391 0.00
    3 13 2 2 o 88.272 1827.639 173.81 1.15366 0.00
    6 12 1 1 o 13.481 654.921 103.47 1.14691 0.00
    9 5 2 1 o -14.348 434.888 -93.34 1.14864 0.00
    6 12 1 2 o 233.227 654.921 103.47 1.14691 0.04
    9 5 2 2 o -14.348 434.888 -93.34 1.14864 0.00
    4 7 4 1 o 30.314 1916.206 -138.56 1.14706 0.01
    8 4 3 1 o 93.631 538.380 -141.71 1.14433 0.03
    9 8 0 1 o 323.092 398.736 0.00 1.14139 0.06
    6 3 4 1 o 5.245 690.213 39.21 1.14569 0.00
    4 14 0 1 o 176.528 221.275 180.00 1.14080 0.03
    3 8 4 1 o 17.184 320.839 -128.78 1.14501 0.00
    10 5 0 1 o 897.827 1081.277 0.00 1.14260 0.15
    5 13 1 1 o 334.737 324.673 -82.26 1.14011 0.11
    10 4 1 1 o 289.528 340.437 -96.50 1.14252 0.09
    1 15 0 1 o 9.969 454.078 -180.00 1.14433 0.01
    4 7 4 2 o 380.050 1916.206 -138.56 1.14706 0.05
    8 4 3 2 o 430.474 538.380 -141.71 1.14433 0.06
    1 12 3 1 o 227.839 409.899 95.22 1.14361 0.06
    9 8 0 2 o 562.432 398.736 0.00 1.14139 0.05
    7 11 1 1 o 933.654 672.752 109.75 1.13849 0.31
    1 9 4 1 o 1750.056 2141.018 -60.73 1.14304 0.40
    0 1 5 1 o 3.904 25.433 13.06 1.14490 0.00
    6 3 4 2 o 597.816 690.213 39.21 1.14569 0.07
    4 14 0 2 o 305.172 221.275 180.00 1.14080 0.03
    8 10 0 1 o 752.116 565.388 -180.00 1.13756 0.13
    3 8 4 2 o 287.050 320.839 -128.78 1.14501 0.03
    10 5 0 2 o 1287.181 1081.277 0.00 1.14260 0.11
    5 13 1 2 o 419.510 324.673 -82.26 1.14011 0.07
    8 8 2 1 o 1045.329 800.902 131.73 1.13724 0.33
    10 4 1 2 o 422.594 340.437 -96.50 1.14252 0.07
    1 15 0 2 o 353.481 454.078 -180.00 1.14433 0.04
    6 11 2 1 o 1656.048 1196.386 -13.02 1.13665 0.52
    1 12 3 2 o 308.585 409.899 95.22 1.14361 0.04
    7 11 1 2 o 1034.873 672.752 109.75 1.13849 0.17
    1 9 4 2 o 2103.784 2141.018 -60.73 1.14304 0.24
    0 1 5 2 o 24.678 25.433 13.06 1.14490 0.00
    7 7 3 1 o 587.584 434.448 -160.41 1.13786 0.17
    5 12 2 1 o 1114.715 756.216 173.01 1.13492 0.36
    8 10 0 2 o 818.629 565.388 -180.00 1.13756 0.07
    8 8 2 2 o 1115.421 800.902 131.73 1.13724 0.18
    6 11 2 2 o 1626.703 1196.386 -13.02 1.13665 0.25
    1 1 5 1 o 61.507 48.964 146.41 1.13982 0.01
    7 7 3 2 o 663.243 434.448 -160.41 1.13786 0.09
    5 12 2 2 o 929.047 756.216 173.01 1.13492 0.15
    5 6 4 1 o 216.805 154.710 -63.60 1.13398 0.05
    1 1 5 2 o 63.853 48.964 146.41 1.13982 0.01
    5 10 3 1 o 558.346 460.390 -21.65 1.13208 0.16
    5 6 4 2 o 263.008 154.710 -63.60 1.13398 0.03
    0 14 2 1 o 613.729 477.387 -104.57 1.13169 0.10
    2 15 0 1 o 3.211 40.345 -180.00 1.12931 0.00
    5 10 3 2 o 54.620 460.390 -21.65 1.13208 0.01
    2 12 3 1 o 0.259 129.850 82.33 1.12861 0.00
    1 2 5 1 o 1119.434 884.063 -147.45 1.13242 0.18
    0 14 2 2 o -20.883 477.387 -104.57 1.13169 0.00
    2 15 0 2 o 22.044 40.345 -180.00 1.12931 0.00
    6 4 4 1 o -1.565 66.695 -29.00 1.12838 0.00
    7 10 2 1 o 736.926 953.870 165.09 1.12366 0.22
    2 9 4 1 o -2.235 388.964 121.51 1.12806 0.00
    2 12 3 2 o 63.838 129.850 82.33 1.12861 0.01
    1 2 5 2 o 183.589 884.063 -147.45 1.13242 0.01
    4 11 3 1 o 172.751 463.803 -138.74 1.12542 0.05
    2 0 5 1 o -15.455 1201.366 -86.61 1.12737 0.00
    0 15 1 1 o 72.084 505.239 18.95 1.12708 0.01
    1 14 2 1 o 545.198 1363.451 179.41 1.12678 0.17
    6 9 3 1 o 11.021 17.558 54.48 1.12412 0.00
    6 9 3 2 o 18.726 17.558 54.48 1.12412 0.00
    6 4 4 2 o 23.540 66.695 -29.00 1.12838 0.00
    7 10 2 2 o 1089.454 953.870 165.09 1.12366 0.16
    2 9 4 2 o 90.898 388.964 121.51 1.12806 0.01
    2 1 5 1 o 108.636 790.082 77.34 1.12497 0.01
    4 11 3 2 o 387.931 463.803 -138.74 1.12542 0.05
    2 0 5 2 o 451.386 1201.366 -86.61 1.12737 0.02
    8 5 3 1 o 436.104 530.543 175.97 1.12230 0.12
    0 15 1 2 o 297.773 505.239 18.95 1.12708 0.03
    1 14 2 2 o 993.406 1363.451 179.41 1.12678 0.16
    9 8 1 1 o 111.891 124.974 58.58 1.11945 0.04
    9 6 2 1 o 1474.110 1500.966 -0.04 1.12159 0.45
    4 14 1 1 o 235.745 324.037 -7.12 1.11890 0.08
    0 3 5 1 o 185.082 1599.622 84.40 1.12523 0.01
    10 5 1 1 o 176.452 145.145 -102.55 1.12060 0.05
    1 15 1 1 o 280.028 348.417 62.11 1.12223 0.09
    2 1 5 2 o 608.575 790.082 77.34 1.12497 0.05
    8 5 3 2 o 442.876 530.543 175.97 1.12230 0.06
    9 8 1 2 o 202.334 124.974 58.58 1.11945 0.03
    9 6 2 2 o 1092.064 1500.966 -0.04 1.12159 0.17
    4 13 2 1 o 662.788 920.794 176.16 1.11867 0.21
    0 3 5 2 o 1270.625 1599.622 84.40 1.12523 0.05
    4 14 1 2 o 561.525 324.037 -7.12 1.11890 0.10
    1 3 5 1 o 180.216 131.133 142.70 1.12040 0.03
    8 10 1 1 o 436.842 233.008 -124.01 1.11584 0.14
    10 5 1 2 o 159.083 145.145 -102.55 1.12060 0.02
    1 15 1 2 o 260.118 348.417 62.11 1.12223 0.04
    10 6 0 1 o 1360.595 759.082 180.00 1.11597 0.22
    4 13 2 2 o 1736.358 920.794 176.16 1.11867 0.28
    2 2 5 1 o 99.043 131.543 92.42 1.11785 0.02
    1 3 5 2 o 185.415 131.133 142.70 1.12040 0.02
    8 10 1 2 o 476.853 233.008 -124.01 1.11584 0.08
    10 0 2 1 o 333.516 166.013 48.37 1.11567 0.05
    10 6 0 2 o 1716.942 759.082 180.00 1.11597 0.14
    2 2 5 2 o 341.939 131.543 92.42 1.11785 0.03
    2 14 2 1 o 34.421 27.094 152.74 1.11243 0.01
    10 1 2 1 o 350.020 133.300 121.79 1.11334 0.10
    10 0 2 2 o 238.251 166.013 48.37 1.11567 0.02
    4 8 4 1 o 391.253 245.782 -142.23 1.11078 0.09
    6 13 0 1 o 816.805 458.420 -180.00 1.10842 0.14
    7 12 0 1 o 0.145 0.140 -180.00 1.10533 0.00
    2 14 2 2 o 62.752 27.094 152.74 1.11243 0.01
    10 1 2 2 o 197.492 133.300 121.79 1.11334 0.03
    2 15 1 1 o 386.467 309.852 149.60 1.10805 0.13
    4 8 4 2 o 292.553 245.782 -142.23 1.11078 0.03
    6 13 0 2 o 457.126 458.420 -180.00 1.10842 0.04
    7 12 0 2 o 0.270 0.140 -180.00 1.10533 0.00
    6 5 4 1 o 8.753 100.314 -80.31 1.10724 0.00
    3 15 0 1 o 1599.980 1665.361 0.00 1.10553 0.26
    2 15 1 2 o 281.362 309.852 149.60 1.10805 0.05
    3 12 3 1 o 643.212 626.289 -53.88 1.10487 0.18
    7 8 3 1 o 1726.012 1511.661 -113.06 1.10242 0.46
    10 2 2 1 o 141.157 163.988 148.73 1.10644 0.04
    6 5 4 2 o 110.116 100.314 -80.31 1.10724 0.01
    3 9 4 1 o 338.325 311.181 -101.11 1.10436 0.08
    2 3 5 1 o 302.212 255.955 -115.88 1.10629 0.05
    9 9 0 1 o 415.783 255.875 0.00 1.10111 0.07
    5 7 4 1 o 934.989 1065.852 164.33 1.10338 0.20
    3 15 0 2 o 1652.249 1665.361 0.00 1.10553 0.14
    1 4 5 1 o 1176.242 1087.626 21.50 1.10420 0.20
    3 12 3 2 o 779.728 626.289 -53.88 1.10487 0.11
    7 8 3 2 o 3109.890 1511.661 -113.06 1.10242 0.42
    10 2 2 2 o 144.453 163.988 148.73 1.10644 0.02
    3 9 4 2 o 447.031 311.181 -101.11 1.10436 0.05
    2 3 5 2 o 201.652 255.955 -115.88 1.10629 0.02
    0 10 4 1 o 924.097 939.601 162.87 1.10266 0.10
    5 7 4 2 o 1884.711 1065.852 164.33 1.10338 0.21
    9 9 0 2 o 514.589 255.875 0.00 1.10111 0.04
    5 14 0 1 o 204.688 109.158 0.00 1.09781 0.03
    7 1 4 1 o 73.557 54.730 73.55 1.10191 0.02
    8 9 2 1 o 402.691 199.719 5.34 1.09739 0.12
    3 1 5 1 o 317.133 210.413 -177.16 1.10145 0.05
    1 4 5 2 o 1625.268 1087.626 21.50 1.10420 0.14
    0 10 4 2 o 1875.889 939.601 162.87 1.10266 0.11
    10 6 1 1 o 1472.559 714.877 64.97 1.09544 0.46
    5 14 0 2 o 221.309 109.158 0.00 1.09781 0.02
    7 1 4 2 o 129.137 54.730 73.55 1.10191 0.01
    8 6 3 1 o 114.462 59.995 33.21 1.09703 0.03
    8 9 2 2 o 463.436 199.719 5.34 1.09739 0.07
    3 1 5 2 o 408.184 210.413 -177.16 1.10145 0.03
    9 1 3 1 o 124.718 66.391 -158.04 1.09823 0.03
    1 10 4 1 o 722.670 372.394 147.94 1.09811 0.16
    11 1 0 1 o 76.270 40.291 0.00 1.09868 0.01
    10 6 1 2 o 1063.082 714.877 64.97 1.09544 0.16
    8 6 3 2 o 135.383 59.995 33.21 1.09703 0.02
    9 7 2 1 o 684.212 550.848 -70.43 1.09196 0.21
    9 1 3 2 o 128.241 66.391 -158.04 1.09823 0.02
    8 11 0 1 o 1258.299 1046.190 0.00 1.08888 0.20
    1 10 4 2 o 741.984 372.394 147.94 1.09811 0.08
    10 3 2 1 o 25.723 11.848 -118.42 1.09522 0.01
    7 2 4 1 o 383.610 187.536 -59.53 1.09522 0.08
    3 2 5 1 o 849.518 357.244 137.39 1.09477 0.15
    11 1 0 2 o 85.393 40.291 0.00 1.09868 0.01
    9 7 2 2 o 567.336 550.848 -70.43 1.09196 0.09
    8 11 0 2 o 1342.039 1046.190 0.00 1.08888 0.11
    10 3 2 2 o 12.802 11.848 -118.42 1.09522 0.00
    7 2 4 2 o 169.894 187.536 -59.53 1.09522 0.02
    6 13 1 1 o 130.637 86.295 -90.75 1.08829 0.05
    11 2 0 1 o 238.632 240.845 -180.00 1.09205 0.04
    3 2 5 2 o 314.909 357.244 137.39 1.09477 0.03
    7 12 1 1 o 1233.630 999.390 -126.28 1.08537 0.40
    3 14 2 1 o 915.204 1003.306 -23.30 1.08968 0.28
    9 2 3 1 o 150.813 112.763 3.53 1.09161 0.04
    10 7 0 1 o 679.503 509.289 -180.00 1.08677 0.10
    2 4 5 1 o 111.631 89.203 -92.03 1.09068 0.02
    0 13 3 1 o 1747.749 2116.242 46.73 1.08986 0.25
    6 13 1 2 o 107.598 86.295 -90.75 1.08829 0.02
    11 2 0 2 o 200.456 240.845 -180.00 1.09205 0.02
    7 12 1 2 o 1437.005 999.390 -126.28 1.08537 0.23
    3 14 2 2 o 1365.362 1003.306 -23.30 1.08968 0.21
    9 2 3 2 o 115.735 112.763 3.53 1.09161 0.02
    0 5 5 1 o 2836.361 2454.599 -131.84 1.08874 0.24
    5 11 3 1 o 210.288 163.114 -120.84 1.08407 0.06
    10 7 0 2 o 651.659 509.289 -180.00 1.08677 0.05
    2 4 5 2 o 154.025 89.203 -92.03 1.09068 0.01
    6 12 2 1 o 1087.154 832.239 -10.63 1.08378 0.33
    3 15 1 1 o 208.592 177.897 15.92 1.08556 0.07
    0 13 3 2 o 2986.926 2116.242 46.73 1.08986 0.21
    7 3 4 1 o 321.880 249.826 36.30 1.08434 0.07
    0 5 5 2 o 2958.517 2454.599 -131.84 1.08874 0.12
    1 13 3 1 o 1401.115 1249.150 -108.74 1.08547 0.38
    9 9 1 1 o 2040.167 1427.816 83.97 1.08138 0.62
    5 11 3 2 o 237.179 163.114 -120.84 1.08407 0.03
    6 10 3 1 o 163.856 111.392 140.42 1.08130 0.04
    6 12 2 2 o 1261.364 832.239 -10.63 1.08378 0.19
    2 10 4 1 o 1206.162 947.562 103.66 1.08481 0.28
    6 6 4 1 o 455.624 310.941 -85.39 1.08295 0.10
    3 15 1 2 o 262.291 177.897 15.92 1.08556 0.04
    1 5 5 1 o 1932.049 1490.124 -130.97 1.08437 0.34
    3 3 5 1 o 101.603 83.339 82.40 1.08390 0.02
    7 3 4 2 o 335.557 249.826 36.30 1.08434 0.04
    1 13 3 2 o 1861.379 1249.150 -108.74 1.08547 0.25
    9 3 3 1 o 231.891 146.609 29.09 1.08083 0.06
    9 9 1 2 o 1946.623 1427.816 83.97 1.08138 0.29
    6 10 3 2 o 152.653 111.392 140.42 1.08130 0.02
    5 14 1 1 o 1993.297 1439.447 -85.70 1.07824 0.63
    2 10 4 2 o 1319.640 947.562 103.66 1.08481 0.15
    6 6 4 2 o 512.430 310.941 -85.39 1.08295 0.06
    5 13 2 1 o 394.614 276.242 47.28 1.07804 0.12
    10 4 2 1 o 1790.256 1116.125 -3.49 1.08008 0.51
    1 5 5 2 o 1961.296 1490.124 -130.97 1.08437 0.17
    11 3 0 1 o 325.963 212.109 0.00 1.08126 0.06
    3 3 5 2 o 126.523 83.339 82.40 1.08390 0.01
    7 11 2 1 o 658.763 432.082 -28.08 1.07667 0.20
    9 3 3 2 o 199.722 146.609 29.09 1.08083 0.02
    5 14 1 2 o 1890.998 1439.447 -85.70 1.07824 0.30
    5 13 2 2 o 361.368 276.242 47.28 1.07804 0.05
    10 4 2 2 o 1734.162 1116.125 -3.49 1.08008 0.25
    11 1 1 1 o 662.800 493.586 -97.95 1.07907 0.20
    4 15 0 1 o 385.935 296.043 0.00 1.07463 0.07
    11 3 0 2 o 291.305 212.109 0.00 1.08126 0.02
    7 11 2 2 o 500.308 432.082 -28.08 1.07667 0.07
    0 16 0 1 o 1084.389 690.994 180.00 1.07763 0.09
    11 1 1 2 o 774.656 493.586 -97.95 1.07907 0.12
    8 11 1 1 o 278.677 243.012 73.59 1.06979 0.10
    4 15 0 2 o 250.976 296.043 0.00 1.07463 0.02
    4 12 3 1 o 941.148 801.189 79.18 1.07403 0.26
    4 9 4 1 o 98.619 95.691 -93.49 1.07356 0.02
    1 16 0 1 o 242.487 261.337 0.00 1.07339 0.04
    0 16 0 2 o 902.122 690.994 180.00 1.07763 0.04
    2 13 3 1 o 32.818 26.169 85.62 1.07262 0.01
    8 11 1 2 o 395.218 243.012 73.59 1.06979 0.07
    4 12 3 2 o 624.026 801.189 79.18 1.07403 0.09
    8 7 3 1 o 1530.971 1322.812 -95.29 1.06926 0.41
    4 0 5 1 o 3342.963 3060.755 46.54 1.07296 0.28
    11 2 1 1 o 69.310 54.173 -116.86 1.07279 0.02
    5 8 4 1 o 562.614 647.990 -61.57 1.07098 0.13
    4 9 4 2 o 85.464 95.691 -93.49 1.07356 0.01
    1 16 0 2 o 250.537 261.337 0.00 1.07339 0.02
    2 13 3 2 o 28.329 26.169 85.62 1.07262 0.00
    10 7 1 1 o 572.728 393.863 30.84 1.06778 0.18
    2 5 5 1 o 298.526 524.719 119.04 1.07156 0.05
    7 4 4 1 o 719.954 616.027 87.88 1.06963 0.16
    4 1 5 1 o 404.367 463.775 13.99 1.07088 0.07
    8 7 3 2 o 2087.781 1322.812 -95.29 1.06926 0.28
    4 0 5 2 o 3129.834 3060.755 46.54 1.07296 0.13
    11 2 1 2 o 57.005 54.173 -116.86 1.07279 0.01
    5 8 4 2 o 803.013 647.990 -61.57 1.07098 0.09
    7 9 3 1 o 769.214 461.544 29.71 1.06600 0.20
    3 4 5 1 o 470.095 413.714 21.19 1.06922 0.08
    10 7 1 2 o 691.606 393.863 30.84 1.06778 0.11
    2 5 5 2 o 534.833 524.719 119.04 1.07156 0.05
    7 4 4 2 o 993.778 616.027 87.88 1.06963 0.11
    11 4 0 1 o 781.230 497.664 -180.00 1.06668 0.12
    4 1 5 2 o 585.643 463.775 13.99 1.07088 0.05
    9 4 3 1 o 42.822 26.960 84.47 1.06627 0.01
    7 9 3 2 o 922.791 461.544 29.71 1.06600 0.12
    9 10 0 1 o 906.157 284.968 0.00 1.06078 0.14
    3 4 5 2 o 614.113 413.714 21.19 1.06922 0.05
    11 4 0 2 o 931.849 497.664 -180.00 1.06668 0.07
    3 10 4 1 o 39.424 19.812 -21.16 1.06369 0.01
    9 4 3 2 o 55.604 26.960 84.47 1.06627 0.01
    1 15 2 1 o 128.524 65.542 62.89 1.06288 0.04
    4 2 5 1 o 1036.692 649.374 -80.73 1.06474 0.18
    9 8 2 1 o 579.772 174.945 -63.26 1.06052 0.17
    9 10 0 2 o 568.683 284.968 0.00 1.06078 0.05
    4 14 2 1 o 450.105 127.965 113.27 1.06005 0.14
    8 10 2 1 o 133.345 116.439 82.68 1.05745 0.04
    10 5 2 1 o 1120.648 414.873 -21.14 1.06150 0.32
    2 16 0 1 o 34.490 11.565 -180.00 1.06096 0.01
    3 10 4 2 o 64.832 19.812 -21.16 1.06369 0.01
    11 3 1 1 o 1649.401 823.563 88.93 1.06256 0.49
    1 15 2 2 o 256.336 65.542 62.89 1.06288 0.04
    4 2 5 2 o 1693.227 649.374 -80.73 1.06474 0.15
    9 8 2 2 o 265.356 174.945 -63.26 1.06052 0.04
    1 6 5 1 o 305.502 109.501 -117.16 1.06152 0.05
    4 14 2 2 o 124.234 127.965 113.27 1.06005 0.02
    8 10 2 2 o 68.172 116.439 82.68 1.05745 0.01
    10 5 2 2 o 1361.435 414.873 -21.14 1.06150 0.19
    2 16 0 2 o 25.634 11.565 -180.00 1.06096 0.00
    4 15 1 1 o 31.343 29.430 77.04 1.05626 0.01
    11 3 1 2 o 2790.781 823.563 88.93 1.06256 0.42
    10 8 0 1 o 530.343 449.803 0.00 1.05577 0.08
    1 6 5 2 o 448.541 109.501 -117.16 1.06152 0.04
    7 13 0 1 o 198.852 413.832 180.00 1.05258 0.03
    6 7 4 1 o 234.868 220.204 29.46 1.05621 0.05
    4 15 1 2 o 2.759 29.430 77.04 1.05626 0.00
    6 14 0 1 o 0.300 0.340 0.00 1.05132 0.00
    1 16 1 1 o 18.750 9.126 170.93 1.05509 0.01
    10 8 0 2 o 9.081 449.803 0.00 1.05577 0.00
    7 13 0 2 o 292.277 413.832 180.00 1.05258 0.02
    6 7 4 2 o 0.101 220.204 29.46 1.05621 0.00
    4 3 5 1 o 85.154 286.317 -16.22 1.05473 0.02
    6 14 0 2 o 0.301 0.340 0.00 1.05132 0.00
    1 16 1 2 o 8.241 9.126 170.93 1.05509 0.00
    1 11 4 1 o 3.909 52.324 160.65 1.05414 0.00
    3 13 3 1 o 264.315 334.219 -114.36 1.05219 0.08
    7 5 4 1 o 786.101 990.037 131.60 1.05158 0.18
    1 11 4 2 o 43.009 52.324 160.65 1.05414 0.00
    2 15 2 1 o 40.540 54.618 -59.24 1.05081 0.01
    4 3 5 2 o 257.646 286.317 -16.22 1.05473 0.02
    3 13 3 2 o 139.856 334.219 -114.36 1.05219 0.02
    3 5 5 1 o 338.391 372.027 116.17 1.05118 0.06
    7 5 4 2 o 825.938 990.037 131.60 1.05158 0.09
    11 5 0 1 o 339.721 392.819 0.00 1.04877 0.05
    11 4 1 1 o 10.226 11.204 173.12 1.04871 0.00
    9 5 3 1 o 82.141 113.351 -148.78 1.04838 0.02
    2 15 2 2 o 24.110 54.618 -59.24 1.05081 0.00
    2 6 5 1 o 56.734 204.915 78.03 1.04950 0.01
    9 10 1 1 o 121.978 61.690 -166.91 1.04310 0.04
    3 5 5 2 o 375.350 372.027 116.17 1.05118 0.03
    11 5 0 2 o 1016.871 392.819 0.00 1.04877 0.08
    8 12 0 1 o 37.686 15.930 -180.00 1.04214 0.01
    11 4 1 2 o 30.447 11.204 173.12 1.04871 0.00
    9 5 3 2 o 513.101 113.351 -148.78 1.04838 0.07
    2 6 5 2 o 230.676 204.915 78.03 1.04950 0.02
    9 10 1 2 o 133.414 61.690 -166.91 1.04310 0.02
    8 12 0 2 o 28.619 15.930 -180.00 1.04214 0.00
    2 16 1 1 o 89.005 83.529 -108.39 1.04327 0.03
    3 16 0 1 o 88.329 39.600 180.00 1.04117 0.01
    2 11 4 1 o 98.850 42.758 4.07 1.04235 0.02
    10 6 2 1 o 1922.851 980.698 -177.47 1.04004 0.55
    8 8 3 1 o 20.121 10.582 9.10 1.03969 0.01
    6 11 3 1 o 70.306 43.875 -123.17 1.03924 0.02
    2 16 1 2 o 183.408 83.529 -108.39 1.04327 0.03
    3 16 0 2 o 59.567 39.600 180.00 1.04117 0.00
    5 15 0 1 o 81.128 49.917 0.00 1.03846 0.01
    10 8 1 1 o 350.903 231.694 80.43 1.03833 0.11
    5 12 3 1 o 1619.837 1220.785 63.64 1.03792 0.43
    2 11 4 2 o 75.758 42.758 4.07 1.04235 0.01
    10 8 1 2 o 285.630 231.694 80.43 1.03833 0.04
    4 4 5 1 o 631.157 260.003 89.51 1.04119 0.11
    8 0 4 1 o 654.098 264.377 -136.30 1.04116 0.07
    10 6 2 2 o 1263.765 980.698 -177.47 1.04004 0.18
    8 1 4 1 o 555.555 378.078 108.91 1.03927 0.12
    7 13 1 1 o 1359.394 1167.889 -81.41 1.03530 0.41
    8 8 3 2 o 14.942 10.582 9.10 1.03969 0.00
    6 11 3 2 o 62.006 43.875 -123.17 1.03924 0.01
    0 7 5 1 o 671.299 330.187 100.19 1.04011 0.06
    6 14 1 1 o 179.391 129.138 -136.60 1.03410 0.06
    6 13 2 1 o 125.729 87.606 179.17 1.03392 0.04
    5 15 0 2 o 64.137 49.917 0.00 1.03846 0.01
    5 9 4 1 o 1772.883 1434.032 7.35 1.03749 0.40
    5 12 3 2 o 1318.417 1220.785 63.64 1.03792 0.18
    4 4 5 2 o 407.641 260.003 89.51 1.04119 0.04
    8 0 4 2 o 420.334 264.377 -136.30 1.04116 0.02
    8 1 4 2 o 575.221 378.078 108.91 1.03927 0.06
    7 13 1 2 o 2263.545 1167.889 -81.41 1.03530 0.35
    4 10 4 1 o 197.765 152.272 -167.46 1.03608 0.05
    0 7 5 2 o 366.906 330.187 100.19 1.04011 0.02
    6 14 1 2 o 246.151 129.138 -136.60 1.03410 0.04
    7 12 2 1 o 92.794 47.395 -99.86 1.03141 0.03
    6 13 2 2 o 161.070 87.606 179.17 1.03392 0.02
    5 9 4 2 o 1486.613 1434.032 7.35 1.03749 0.17
    1 7 5 1 o 687.328 471.881 102.00 1.03630 0.12
    8 2 4 1 o 1264.194 782.980 -11.72 1.03365 0.28
    4 10 4 2 o 254.397 152.272 -167.46 1.03608 0.03
    3 15 2 1 o 2379.021 1331.944 -19.20 1.03157 0.71
    5 1 5 1 o 12.682 13.537 -139.64 1.03508 0.00
    7 12 2 2 o 90.118 47.395 -99.86 1.03141 0.01
    1 7 5 2 o 742.522 471.881 102.00 1.03630 0.07
    9 9 2 1 o 292.891 143.307 -12.80 1.02798 0.09
    1 14 3 1 o 2994.490 1686.233 -126.86 1.03168 0.82
    11 5 1 1 o 1175.390 641.508 -92.35 1.03167 0.35
    7 10 3 1 o 349.516 195.353 129.78 1.02928 0.09
    8 2 4 2 o 1501.656 782.980 -11.72 1.03365 0.17
    5 1 5 2 o 30.294 13.537 -139.64 1.03508 0.00
    3 15 2 2 o 2281.746 1331.944 -19.20 1.03157 0.34
    7 6 4 1 o 398.527 197.328 -176.45 1.03070 0.09
    11 6 0 1 o 580.022 297.041 -180.00 1.02806 0.09
    9 6 3 1 o 671.679 317.884 21.65 1.02769 0.18
    6 8 4 1 o 130.449 62.686 -35.38 1.02768 0.03
    9 9 2 2 o 271.262 143.307 -12.80 1.02798 0.04
    8 12 1 1 o 888.165 494.116 78.36 1.02536 0.27
    1 14 3 2 o 2801.084 1686.233 -126.86 1.03168 0.38
    11 5 1 2 o 1113.984 641.508 -92.35 1.03167 0.17
    3 6 5 1 o 277.814 131.106 106.54 1.03033 0.05
    7 10 3 2 o 459.693 195.353 129.78 1.02928 0.06
    7 6 4 2 o 383.266 197.328 -176.45 1.03070 0.04
    5 2 5 1 o 1826.651 1021.373 -138.43 1.02953 0.33
    10 9 0 1 o 66.716 39.631 180.00 1.02365 0.01
    11 6 0 2 o 555.477 297.041 -180.00 1.02806 0.04
    4 13 3 1 o 134.685 72.617 100.16 1.02544 0.04
    5 14 2 1 o 83.559 47.537 -75.19 1.02529 0.02
    9 6 3 2 o 548.838 317.884 21.65 1.02769 0.07
    6 8 4 2 o 106.549 62.686 -35.38 1.02768 0.01
    8 12 1 2 o 1008.430 494.116 78.36 1.02536 0.15
    3 16 1 1 o 332.880 280.706 -82.95 1.02444 0.11
    3 6 5 2 o 267.592 131.106 106.54 1.03033 0.02
    5 15 1 1 o 388.456 218.011 30.25 1.02186 0.12
    5 2 5 2 o 2541.809 1021.373 -138.43 1.02953 0.23
    10 9 0 2 o 68.817 39.631 180.00 1.02365 0.01
    9 11 0 1 o 63.404 35.662 180.00 1.02098 0.01
    4 13 3 2 o 155.842 72.617 100.16 1.02544 0.02
[truncated: 234,836 more chars]
