# Supplementary material for: Sodium dirubidium citrate, NaRb2C6H5O7, and sodium dirubidium citrate dihydrate, NaRb2C6H5O7(H2O)2
Source: Acta Crystallogr E Crystallogr Commun. 2019 Mar 11;75(Pt 4):432–7. doi: 10.1107/S2056989019003190 (PMC6509689; doi:10.1107/S2056989019003190)
Supplement: Supplementary file 2 [file e-75-00432-KADU1685_publsup2.cml]

<?xml version="1.0" encoding="UTF-8"?>
<cml convention="cmlDict:cmllite" xmlns="http://www.xml-cml.org/schema" xmlns:cmlDict="http://www.xml-cml.org/dictionary/cml/" xmlns:nameDict="http://www.xml-cml.org/dictionary/cml/name/">
  <molecule id="m1">
    <name dictRef="nameDict:unknown">sodium dirubidium citrate</name>
    <atomArray>
      <atom id="a1" elementType="Na" formalCharge="1" hydrogenCount="0">
        <label value="Na" dictRef="cmlDict:locant"/>
      </atom>
      <atom id="a2" elementType="Rb" formalCharge="1" hydrogenCount="0">
        <label value="Rb" dictRef="cmlDict:locant"/>
      </atom>
      <atom id="a3" elementType="Rb" formalCharge="1" hydrogenCount="0">
        <label value="Rb" dictRef="cmlDict:locant"/>
      </atom>
      <atom id="a4" elementType="O" formalCharge="-1" hydrogenCount="0">
        <label value="O'" dictRef="cmlDict:locant"/>
      </atom>
      <atom id="a5" elementType="C" hydrogenCount="0"/>
      <atom id="a6" elementType="O" hydrogenCount="0">
        <label value="O''" dictRef="cmlDict:locant"/>
      </atom>
      <atom id="a7" elementType="C"/>
      <atom id="a8" elementType="C" hydrogenCount="0"/>
      <atom id="a9" elementType="O">
        <label value="O" dictRef="cmlDict:locant"/>
      </atom>
      <atom id="a10" elementType="C" hydrogenCount="0"/>
      <atom id="a11" elementType="O" hydrogenCount="0">
        <label value="O'''" dictRef="cmlDict:locant"/>
      </atom>
      <atom id="a12" elementType="O" formalCharge="-1" hydrogenCount="0">
        <label value="O''''" dictRef="cmlDict:locant"/>
      </atom>
      <atom id="a13" elementType="C"/>
      <atom id="a14" elementType="C" hydrogenCount="0"/>
      <atom id="a15" elementType="O" hydrogenCount="0">
        <label value="O'''''" dictRef="cmlDict:locant"/>
      </atom>
      <atom id="a16" elementType="O" formalCharge="-1" hydrogenCount="0">
        <label value="O''''''" dictRef="cmlDict:locant"/>
      </atom>
      <atom id="a17" elementType="H"/>
      <atom id="a18" elementType="H"/>
      <atom id="a19" elementType="H"/>
      <atom id="a20" elementType="H"/>
      <atom id="a21" elementType="H"/>
    </atomArray>
    <bondArray>
      <bond id="a4_a5" atomRefs2="a4 a5" order="S"/>
      <bond id="a5_a6" atomRefs2="a5 a6" order="D"/>
      <bond id="a5_a7" atomRefs2="a5 a7" order="S"/>
      <bond id="a7_a8" atomRefs2="a7 a8" order="S"/>
      <bond id="a8_a9" atomRefs2="a8 a9" order="S"/>
      <bond id="a8_a10" atomRefs2="a8 a10" order="S"/>
      <bond id="a10_a11" atomRefs2="a10 a11" order="D"/>
      <bond id="a10_a12" atomRefs2="a10 a12" order="S"/>
      <bond id="a8_a13" atomRefs2="a8 a13" order="S"/>
      <bond id="a13_a14" atomRefs2="a13 a14" order="S"/>
      <bond id="a14_a15" atomRefs2="a14 a15" order="D"/>
      <bond id="a14_a16" atomRefs2="a14 a16" order="S"/>
      <bond id="a7_a17" atomRefs2="a7 a17" order="S"/>
      <bond id="a7_a18" atomRefs2="a7 a18" order="S"/>
      <bond id="a9_a19" atomRefs2="a9 a19" order="S"/>
      <bond id="a13_a20" atomRefs2="a13 a20" order="S"/>
      <bond id="a13_a21" atomRefs2="a13 a21" order="S"/>
    </bondArray>
  </molecule>
</cml>
